# Supplementary material for: A Computational Systems Biology Study for Understanding Salt Tolerance Mechanism in Rice
Source: PLoS One. 2013 Jun 7;8(6):e64929. doi: 10.1371/journal.pone.0064929 (PMC3676415; doi:10.1371/journal.pone.0064929)
Supplement: Table S1 — 556 genes selected by Improved Volcano Plot. (XLS) [file pone.0064929.s001.xls]

## Sheet: Table S1
Table S1: 556 genes selected by Improved Volcano Plot
NO	Probe Set ID	RGAP ID	Entrez Gene name	Entrez Gene symbol	Entrez Gene ID	UniGene title	UniGeen symbol	UniGene ID	Nucleotide Title	GenBank identifier	GenBank Accession	Platform_CLONEID	Platform_ORF	Platform_SPOTID	Chromosome location	Chromosome annotation	GO:Function	GO:Process	GO:Component	GO Term:Function	GO Term:Process	GO Term:Component
31637	Os.9805.1.S1_at	LOC_Os12g18410	Os12g0282000	Os12g0282000	4351985	Os12g0282000	Os12g0282000	Os.9805	Oryza sativa Japonica Group cDNA clone:J033134F01, full insert sequence	32988845	AK103636					chr12(10649374-10650863)
30083	Os.8149.1.S1_at	LOC_Os02g46030	Os02g0685200	Os02g0685200	4330349	Os02g0685200	Os02g0685200	Os.8149	Oryza sativa Japonica Group cDNA clone:J023036F23, full insert sequence	37988389	AK111726					chr02(28038280-28035246)
20756	Os.51343.1.S1_at	LOC_Os03g10740	Os03g0204900	Os03g0204900	4331988	Os03g0204900	Os03g0204900	Os.51343	Oryza sativa Japonica Group cDNA clone:001-103-D06, full insert sequence	32972619	AK062601					chr03(5481358-5480504)
11819	Os.2881.1.S1_at	LOC_Os10g40360	Os10g0550900	Os10g0550900	4349318				Oryza sativa Japonica Group cDNA clone:J023047B13, full insert sequence	37990633	AK121010					chr10(21546430-21549067)			cytoplasmic membrane-bounded vesicle			GO:0016023
25670	Os.55524.1.S1_at	LOC_Os05g36310	Os05g0439000	Os05g0439000	4338915	Os05g0439000	Os05g0439000	Os.55524	Oryza sativa Japonica Group cDNA clone:002-140-H11, full insert sequence	32993459	AK108250					chr05(21448055-21446823)
7716	Os.22029.1.S1_a_at	LOC_Os10g41780	Os10g0567400	Os10g0567400	4349433	Os10g0567400	Os10g0567400	Os.22029	Oryza sativa LLS1 protein (Lls1) mRNA, complete cds	9944966	AF284781					chr10(22415011-22410672)
52022	OsAffx.3191.1.S1_s_at	LOC_Os03g10740	Os03g0204900	Os03g0204900	4331988											chr03(5481358-5480504)
33512	OsAffx.12383.1.S1_at	LOC_Os02g37260	Os02g0584200	Os02g0584200	9266259											chr02(22525454-22523516)			cytoplasmic membrane-bounded vesicle			GO:0016023
21749	Os.52157.1.S1_x_at	LOC_Os11g34460	Os11g0547000	Os11g0547000	4350698											chr11(19721249-19716399)	signal transducer activity///receptor activity///protein binding///photoreceptor activity	regulation of transcription, DNA-dependent///signal transduction///protein-chromophore linkage///rhythmic process///response to stimulus	nucleus	GO:0004871///GO:0004872///GO:0005515///GO:0009881	GO:0006355///GO:0007165///GO:0018298///GO:0048511///GO:0050896	GO:0005634
10129	Os.2677.1.S1_at	LOC_Os07g48830	Os07g0687900	Os07g0687900	4344351				Oryza sativa Japonica Group mRNA for WSI76 protein induced by water stress, complete cds	454879	D26537					chr07(29220851-29219291)
20836	Os.51401.1.S1_at	LOC_Os08g30100	Os08g0390700	Os08g0390700	4345477	Os08g0390700	Os08g0390700	Os.51401	Oryza sativa Japonica Group cDNA clone:001-106-C06, full insert sequence	32972732	AK062714					chr08(18507531-18506292)
7496	Os.21280.1.S1_at	LOC_Os12g25490														chr12(14749592-14747706)
9667	Os.25606.1.S1_at	LOC_Os09g25060	Os09g0417600	Os09g0417600	4347069	Os09g0417600	Os09g0417600	Os.25606	Oryza sativa (japonica cultivar-group) putative wrky protein (WRKY) mRNA, complete cds	33087062	AY323479					chr09(14976712-14974931)
12743	Os.32686.1.S1_at	LOC_Os01g65110	Os01g0871600	Os01g0871600	4324944	Os01g0871600	Os01g0871600	Os.32686	Oryza sativa Japonica Group cDNA clone:J033123K24, full insert sequence	32988457	AK103248					chr01(37794553-37796703)			membrane			GO:0016020
47095	OsAffx.27459.3.S1_at	LOC_Os06g05010	Os06g0142200	Os06g0142200	4340083									tigr:9634.m00420		chr06(2208563-2207674)
586	Os.10486.1.S1_at	LOC_Os01g45470	Os01g0642200	Os01g0642200	4326562				Oryza sativa Japonica Group cDNA clone:001-104-H01, full insert sequence	32990383	AK105174					chr01(25800199-25799624)
12252	Os.31191.1.S1_at	LOC_Os07g26660	Os07g0448800///Os07g0448400	Os07g0448800///Os07g0448400	4343122///4343121	Os07g0448800	Os07g0448800	Os.31191	Oryza sativa Japonica Group cDNA clone:002-132-C10, full insert sequence	32992909	AK107700					chr07(15375923-15377299)
22942	Os.53177.1.S1_at	LOC_Os06g10510	Os06g0206900	Os06g0206900	4340438				Oryza sativa Japonica Group cDNA clone:J023086C11, full insert sequence	32981235	AK071212					chr06(5408027-5409031)
15124	Os.40338.1.S1_at	NA														NA
12249	Os.31171.1.S1_at	LOC_Os01g40290	Os01g0585200	Os01g0585200	4327653				Oryza sativa Japonica Group cDNA clone:002-132-G01, full insert sequence	32992943	AK107734					chr01(22746292-22747099)
44585	OsAffx.25039.1.S1_at	LOC_Os03g10478	Os03g0201901	Os03g0201901	9269764											chr03(5334911-5330110)
33885	OsAffx.12783.1.S1_at	LOC_Os03g08530														chr03(4388388-4383013)
17163	Os.47413.1.S1_at	LOC_Os06g33100	Os06g0522300	Os06g0522300	4341171	Os06g0522300	Os06g0522300	Os.87669	Oryza sativa Japonica Group cDNA clone:J013094H12, full insert sequence	32976972	AK066954					chr06(19271894-19270206)
14747	Os.38638.4.S1_s_at	LOC_Os06g05020	Os06g0142400///Os06g0141600	Os06g0142400///Os06g0141600	4340085///4340078	Os06g0142400	Os06g0142400	Os.88167	HD--04-E22.b1 OsHDAC1-overexpressing transgenic rice plasmid cDNA library (HD) Oryza sativa Japonica Group cDNA clone HD--04-E22, mRNA sequence	33687159	CF315398					chr06(2212564-2211544)
17686	Os.4819.1.A1_s_at	LOC_Os04g27980	Os04g0347100	Os04g0347100	4335534				AU197402 Rice root Oryza sativa Japonica Group cDNA clone R2120, mRNA sequence	14574887	AU197402					chr04(16349494-16347873)
13211	Os.3397.1.S1_at	LOC_Os02g39360	Os02g0606200	Os02g0606200	4329923				Oryza sativa Japonica Group mRNA for zinc finger protein, complete cds, clone:R1577	3618313	AB001885					chr02(23753345-23754688)	DNA binding///zinc ion binding		cytoplasmic membrane-bounded vesicle///intracellular	GO:0003677///GO:0008270		GO:0016023///GO:0005622
6475	Os.18955.1.S1_at	LOC_Os06g51260	Os06g0728700	Os06g0728700	4342135	Os06g0728700	Os06g0728700	Os.18955	Oryza sativa Japonica Group cDNA clone:J013123B09, full insert sequence	37988300	AK111637					chr06(31028134-31024939)
12057	Os.30269.1.S1_at	LOC_Os07g01340	Os07g0103600///Os07g0103500	Os07g0103600///Os07g0103500	4342183///4342182	Os07g0103500	Os07g0103500	Os.30269	Oryza sativa Japonica Group cDNA clone:002-118-C01, full insert sequence	32992068	AK106859					chr07(212778-218544)
14776	Os.38812.1.S1_at	NA	Os01g0615050	Os01g0615050	9269181											NA	serine-type endopeptidase inhibitor activity	response to wounding		GO:0004867	GO:0009611
18694	Os.4965.1.S1_at	LOC_Os03g59440	Os03g0809000	Os03g0809000	4334521				Oryza sativa Japonica Group cDNA clone:J023132M14, full insert sequence	37991031	AK121408					chr03(33828369-33827504)
47096	OsAffx.27459.3.S1_x_at	LOC_Os06g05010	Os06g0142200	Os06g0142200	4340083									tigr:9634.m00420		chr06(2208563-2207674)
48113	OsAffx.28409.1.S1_at	LOC_Os07g12240														chr07(6855622-6856185)
1182	Os.11150.1.S1_at	LOC_Os03g32490	Os03g0439700	Os03g0439700	4333209	Os03g0439700	Os03g0439700	Os.11150	Oryza sativa Japonica Group cDNA clone:J013041G12, full insert sequence	32975738	AK065720					chr03(18576369-18574231)			membrane///mitochondrion			GO:0016020///GO:0005739
9930	Os.26511.1.S1_at	LOC_Os04g49370	Os04g0583200	Os04g0583200	4336775	Os04g0583200	Os04g0583200	Os.26511	Oryza sativa Japonica Group cDNA clone:J033001M05, full insert sequence	32983204	AK073181					chr04(29281913-29280354)
15240	Os.41199.1.A1_at	LOC_Os01g43774														chr01(25072805-25077505)
15056	Os.40007.1.S1_x_at	NA	Os04g0542500	Os04g0542500	9268855											NA
499	Os.10388.1.S1_at	LOC_Os03g15920	Os03g0265900	Os03g0265900	4332353				Oryza sativa Japonica Group cDNA clone:J013071C06, full insert sequence	37989997	AK120374					chr03(8789358-8787550)
40505	OsAffx.20682.1.S1_at	LOC_Os10g09700														chr10(5258692-5261784)
1297	Os.11271.2.S1_at	LOC_Os11g14544	Os11g0251400	Os11g0251400	4350213	Os11g0251400	Os11g0251400	Os.87759	OSJNEd13O01.r OSJNEd Oryza sativa Japonica Group cDNA clone OSJNEd13O01 3-, mRNA sequence	29670546	CB666821					chr11(8165899-8159097)			membrane			GO:0016020
31282	Os.9445.1.S1_at	LOC_Os04g54240	Os04g0635100	Os04g0635100	4337130											chr04(32117348-32116514)
17693	Os.48215.1.A1_at	LOC_Os05g43940	Os05g0515600	Os05g0515600	4339315	Os05g0515600	Os05g0515600	Os.48215	CR293259 Oryza sativa library (Han B) Oryza sativa cDNA clone y823d01p3, mRNA sequence	44679825	CR293259					chr05(25508308-25506508)
30523	Os.8673.1.S1_at	LOC_Os11g20090	Os11g0306400	Os11g0306400	4350344				Oryza sativa Japonica Group cDNA clone:001-208-C11, full insert sequence	32991388	AK106179					chr11(11590485-11585820)
3676	Os.14650.1.S1_at	LOC_Os02g38910														chr02(23514682-23513720)
22943	Os.53177.1.S1_s_at	LOC_Os06g10510	Os06g0206900	Os06g0206900	4340438				Oryza sativa Japonica Group cDNA clone:J023086C11, full insert sequence	32981235	AK071212					chr06(5408027-5409031)
48114	OsAffx.28409.2.S1_s_at	LOC_Os07g12240														chr07(6855622-6856185)
23243	Os.53438.1.S1_at	NA	Os04g0542500	Os06g0584400	9267633											NA
2664	Os.12629.1.S1_at	LOC_Os01g45914														chr01(26087291-26086528)
1571	Os.11554.1.S1_at	LOC_Os06g33080	Os06g0521900	Os06g0521900	4341170	Os06g0521900	Os06g0521900	Os.11554	C20494 Rice root Oryza sativa Japonica Group cDNA clone R1617, mRNA sequence	4714529	C20494					chr06(19258379-19257149)
1968	Os.11897.1.S1_at	LOC_Os03g61150	Os03g0826800	Os03g0826800	4334643	Os03g0826800	Os03g0826800	Os.11897	Oryza sativa Japonica Group cDNA clone:J013035P06, full insert sequence	32975720	AK065702					chr03(34727651-34726323)
26469	Os.56232.1.S1_at	LOC_Os02g48060	Os02g0710300	Os02g0710300	4330488				Oryza sativa Japonica Group cDNA clone:002-143-H06, full insert sequence	32994871	AK109662					chr02(29415532-29417120)
40717	OsAffx.2093.1.S1_at	LOC_Os01g26340														chr01(14941320-14942427)
17319	Os.47737.1.S1_at	LOC_Os02g48450	Os02g0715000	Os02g0715000	4330517				Oryza sativa Japonica Group cDNA clone:001-021-A12, full insert sequence	32970552	AK060534					chr02(29661874-29663793)
37982	OsAffx.17611.1.S1_at	LOC_Os09g09230														chr09(4942863-4942208)
14746	Os.38638.3.S1_x_at	LOC_Os06g04990	Os06g0142200	Os06g0142200	4340083				Oryza sativa early nodulin mRNA, partial cds	4809190	AF140229					chr06(2199545-2198243)
21680	Os.5210.1.S1_at	LOC_Os08g39370	Os08g0503700	Os08g0503700	4345968	Os08g0503700	Os08g0503700	Os.5210	Oryza sativa Japonica Group cDNA clone:J013151H08, full insert sequence	32982206	AK072183					chr08(24880211-24883636)
29701	Os.7770.1.S1_at	LOC_Os05g05030	Os05g0142100	Os05g0142100	4337767	Os05g0142100	Os05g0142100	Os.7770	Oryza sativa Japonica Group cDNA clone:002-132-E10, full insert sequence	32992931	AK107722					chr05(2450008-2449207)
31670	Os.9836.1.S1_at	LOC_Os11g10590	Os11g0211800	Os11g0211800	4350059				Oryza sativa Japonica Group cDNA clone:001-024-A10, full insert sequence	32969220	AK059202					chr11(5804503-5804769)			cytoplasmic membrane-bounded vesicle			GO:0016023
4927	Os.16744.1.S1_at	LOC_Os01g58670	Os01g0800900	Os01g0800900	9266761											chr01(33913163-33917391)
20714	Os.51307.1.S1_at	LOC_Os11g47630	Os11g0702400	Os11g0702400	4351199											chr11(28243716-28242871)	nucleic acid binding///zinc ion binding		intracellular	GO:0003676///GO:0008270		GO:0005622
45916	OsAffx.26317.1.S2_at	LOC_Os04g33920														chr04(20371165-20372529)
41322	OsAffx.2166.1.S1_at	LOC_Os01g36560	Os01g0546100	Os01g0546100	9270384											chr01(20289616-20286657)
26444	Os.56210.1.S1_at	LOC_Os04g42950	Os04g0508500	Os04g0508500	4336355											chr04(25222549-25219794)
1849	Os.11786.2.S1_x_at	LOC_Os01g15900	Os01g0263900	Os01g0263900	9272566											chr01(8951712-8948249)
13058	Os.33625.4.S1_at	LOC_Os01g70850	Os01g0934800	Os01g0934800	4326788				O.sativa (cv. Nohrin) Pir7b mRNA	498746	Z34270					chr01(41005094-41003245)			cytoplasmic membrane-bounded vesicle			GO:0016023
51831	OsAffx.31756.4.S1_at	LOC_Os12g16010	Os12g0260500	Os12g0260500	4351918											chr12(9122856-9121521)	catalytic activity///binding///oxidoreductase activity	metabolic process///oxidation reduction	mitochondrion	GO:0003824///GO:0005488///GO:0016491	GO:0008152///GO:0055114	GO:0005739
20124	Os.50805.1.S1_at	LOC_Os08g20130	Os08g0297800	Os08g0297800	4345205				Oryza sativa Japonica Group cDNA clone:001-019-C01, full insert sequence	32968716	AK058698					chr08(12065874-12067462)
49211	OsAffx.29448.1.S1_at	LOC_Os08g31170														chr08(19264945-19264118)
1863	Os.11800.1.S1_s_at	LOC_Os01g50100	Os01g0695800	Os01g0695800	4323896	Os01g0695800	Os01g0695800	Os.6528	Oryza sativa Japonica Group cDNA clone:002-142-D10, full insert sequence	32993582	AK108373					chr01(28792255-28785064)
17364	Os.47802.1.A1_at	LOC_Os12g36840	Os12g0555100	Os12g0555100	9267850											chr12(22551620-22553001)		defense response///response to biotic stimulus			GO:0006952///GO:0009607
38986	OsAffx.18861.1.S1_at	LOC_Os11g15250	Os11g0259100	Os11g0259100	4350230											chr11(8607734-8607349)			cytoplasmic membrane-bounded vesicle			GO:0016023
26372	Os.5615.1.S1_at	LOC_Os03g18870	Os03g0300600	Os03g0300600	4332570	Os03g0300600	Os03g0300600	Os.5615	Oryza sativa Japonica Group cDNA clone:J013056D15, full insert sequence	32976268	AK066250					chr03(10572185-10570555)
2677	Os.12642.1.S1_at	LOC_Os08g42750	Os08g0540400	Os08g0540400	4346187	Os08g0540400	Os08g0540400	Os.12642	Oryza sativa Japonica Group cDNA clone:J033125E13, full insert sequence	32988515	AK103306					chr08(27056661-27051487)
568	Os.10468.1.S1_at	LOC_Os03g51470	Os03g0724600	Os03g0724600	4333957	Os03g0724600	Os03g0724600	Os.59160	Oryza sativa Japonica Group cDNA clone:001-120-C09, full insert sequence	32973736	AK063718					chr03(29446665-29444136)
25150	Os.55079.1.S1_at	NA	Os01g0373800	Os01g0373800	4325436	Os01g0373800	Os01g0373800	Os.55079	Oryza sativa Japonica Group cDNA clone:002-128-A08, full insert sequence	32992641	AK107432					NA
13293	Os.34174.1.S1_at	LOC_Os04g38790	Os04g0461600	Os04g0461600	4336059	Os04g0461600	Os04g0461600	Os.34174	Oryza sativa Japonica Group cDNA clone:J023132E12, full insert sequence	32982609	AK072586					chr04(22875799-22874260)
33553	OsAffx.12433.1.S1_at	LOC_Os02g40710	Os02g0620500	Os02g0620500	4330007											chr02(24677764-24679336)	ammonium transmembrane transporter activity	transport///ammonium transport///ammonium transport///transmembrane transport	membrane///integral to membrane	GO:0008519	GO:0006810///GO:0015696///GO:0015696///GO:0055085	GO:0016020///GO:0016021
19580	Os.50366.1.S1_x_at	LOC_Os10g26150	Os10g0401000	Os10g0401000	4348568				Oryza sativa Japonica Group cDNA clone:J023029H17, full insert sequence	37990514	AK120891					chr10(13482073-13481831)
36178	OsAffx.15447.1.S1_at	LOC_Os06g16000	Os06g0271000	Os06g0271000	4340726											chr06(9099744-9101307)
22301	Os.52619.1.S1_at	LOC_Os11g13750	Os11g0241700	Os11g0241700	4350169	Os11g0241700	Os11g0241700	Os.52619	Oryza sativa Japonica Group cDNA clone:J013148N01, full insert sequence	32978357	AK068339					chr11(7564551-7563716)			cytoplasmic membrane-bounded vesicle			GO:0016023
5150	Os.171.1.S1_at	LOC_Os01g47070	Os01g0660200	Os01g0660200	4327172				Oryza sativa Japonica Group mRNA for acidic class III chitinase OsChib3a, complete cds	4827248	AB026998					chr01(26884440-26885710)			cytoplasmic membrane-bounded vesicle			GO:0016023
50182	OsAffx.30295.1.S1_at	LOC_Os10g05400														chr10(2661288-2663240)
1862	Os.11800.1.S1_at	LOC_Os01g50100	Os01g0695800	Os01g0695800	4323896	Os01g0695800	Os01g0695800	Os.6528	Oryza sativa Japonica Group cDNA clone:002-142-D10, full insert sequence	32993582	AK108373					chr01(28792255-28785064)
742	Os.10652.1.S1_at	LOC_Os03g03810	Os03g0130300	Os03g0130300	4331501	Os03g0130300	Os03g0130300	Os.10652	Oryza sativa proteinase inhibitor (RPI) mRNA, complete cds	4376183	U72942					chr03(1713568-1714226)			cytoplasmic membrane-bounded vesicle			GO:0016023
24592	Os.54579.1.S1_s_at	LOC_Os07g23660	Os07g0418700	Os07g0418700	4343034				Oryza sativa Japonica Group cDNA clone:001-205-C04, full insert sequence	32991154	AK105945					chr07(13365423-13366549)
52820	OsAffx.3569.1.S1_at	LOC_Os03g50960	Os03g0718800	Os03g0718800	4333923									tigr:9631.m04980		chr03(29103374-29104174)
26101	Os.55907.1.S1_at	LOC_Os01g55080	Os01g0754800	Os01g0754800	4325135				Oryza sativa Japonica Group cDNA clone:002-153-E06, full insert sequence	32994185	AK108976					chr01(31668971-31668684)
21631	Os.52058.1.S1_at	LOC_Os04g46600	Os04g0551600	Os04g0551600	4336598				Oryza sativa Japonica Group cDNA clone:002-114-A09, full insert sequence	32974655	AK064637					chr04(27443127-27442224)
27836	Os.57456.1.S1_x_at	LOC_Os01g24710	Os01g0348900	Os01g0348900	4326471	Os01g0348900	Os01g0348900	Os.57456	Oryza sativa mRNA for GOS9	218107	D10956					chr01(13903703-13902127)
4218	Os.15516.1.S1_at	LOC_Os04g30240	Os04g0370900	Os04g0370900	4335593				OSJNEe08A19.r OSJNEe Oryza sativa Japonica Group cDNA clone OSJNEe08A19 3-, mRNA sequence	29677224	CB673499					chr04(17877479-17870170)
28545	Os.6345.1.S1_at	LOC_Os06g36560	Os06g0561000	Os06g0561000	4341305				Oryza sativa Japonica Group cDNA clone:J013169F14, full insert sequence	32978887	AK068862					chr06(21477411-21481743)
1706	Os.11675.1.A1_at	LOC_Os12g41650	Os12g0610200	Os12g0610200	4352761				Oryza sativa Japonica Group cDNA clone:J013074J19, full insert sequence	32976781	AK066763					chr12(25735202-25739522)
56170	OsAffx.8060.1.S1_at	LOC_Os10g31380	Os10g0451601	Os10g0451601												chr10(16385971-16385317)
34627	OsAffx.13662.1.S1_at	LOC_Os04g04360	Os04g0133100	Os04g0133100												chr04(2050231-2050756)
4028	Os.15198.1.S1_at	LOC_Os01g10580	Os01g0202500	Os01g0202500	4327073				R003C02 Oryza sativa mature leaf library induced by M.grisea Oryza sativa cDNA clone R003C02, mRNA sequence	18385476	BM418675					chr01(5638769-5640495)
12410	Os.31778.2.S1_x_at	LOC_Os01g61610	Os01g0832600	Os01g0832600	4327401											chr01(35635260-35640193)
15041	Os.39994.1.S1_at	LOC_Os01g39136	Os01g0573200	Os01g0573200	9267481											chr01(22032966-22030163)
19584	Os.5037.1.S1_s_at	LOC_Os12g16010	Os12g0260500	Os12g0260500	4351918				AU184051 Rice root Oryza sativa Japonica Group cDNA clone R0607, mRNA sequence	14191840	AU184051					chr12(9122856-9121521)			mitochondrion			GO:0005739
6056	Os.18381.1.S1_at	LOC_Os04g19740	Os04g0266900	Os04g0266900	4335330				Oryza sativa Japonica Group cDNA clone:J023019B19, full insert sequence	32979471	AK069447					chr04(11017354-11023384)
1858	Os.11795.1.S1_s_at	LOC_Os03g63950	Os03g0856500	Os03g0856500	4334840				Oryza sativa Japonica Group cDNA clone:001-038-C09, full insert sequence	32989942	AK104733					chr03(36124964-36127562)
39698	OsAffx.19632.1.S1_at	LOC_Os12g12590	Os12g0227400	Os12g0227400	4351819											chr12(6931472-6935961)	catalytic activity///binding///zinc ion binding///oxidoreductase activity	metabolic process///oxidation reduction		GO:0003824///GO:0005488///GO:0008270///GO:0016491	GO:0008152///GO:0055114
2814	Os.12767.1.S1_a_at	LOC_Os07g34570	Os07g0529600	Os07g0529600	4343443				Oryza sativa Japonica Group mRNA for thiamine biosynthetic enzyme, complete cds, clone: 12YPR001	32352137	AB110170					chr07(20723570-20725105)			plastid			GO:0009536
13236	Os.3406.1.S1_at	LOC_Os04g51160	Os04g0600300	Os04g0600300	4336875				Oryza sativa Japonica Group AOX1b mRNA for alternative oxidase, complete cds	3218547	AB004865					chr04(30107912-30106333)
2335	Os.12239.1.S1_at	LOC_Os09g31031	Os09g0483400///Os09g0452700	Os09g0483400///Os09g0452700	4347411///4347232	Os09g0452700	Os09g0452700	Os.91469	Oryza sativa Japonica Group cDNA clone:J033150D17, full insert sequence	32989099	AK103890					chr09(18668316-18670726)
18858	Os.4978.1.S1_at	LOC_Os03g54000	Os03g0751100	Os03g0751100	4334129	Os03g0751100	Os03g0751100	Os.4978	NL_14_70 Drought stress (leaf) Oryza sativa Indica Group cDNA clone NL_14_70 3-, mRNA sequence	23513937	BU673383					chr03(30956661-30952485)
55618	OsAffx.7332.1.S1_at	LOC_Os11g37940	Os11g0591800	Os11g0591800	4350820											chr11(22032369-22034362)	chitinase activity	chitin catabolic process///cell wall macromolecule catabolic process///defense response to bacterium///defense response to fungus	cytoplasmic membrane-bounded vesicle	GO:0004568	GO:0006032///GO:0016998///GO:0042742///GO:0050832	GO:0016023
13866	Os.36162.1.S1_s_at	LOC_Os01g61044	Os01g0825800	Os01g0825800	4327515	Os01g0825800	Os01g0825800	Os.27726	Oryza sativa Japonica Group cDNA clone:002-107-B03, full insert sequence	32974319	AK064301					chr01(35326121-35319737)			membrane			GO:0016020
15660	Os.44475.1.S1_at	LOC_Os07g37730	Os07g0564500	Os07g0564500	4343616				Oryza sativa Japonica Group cDNA clone:J023089K20, full insert sequence	37990836	AK121213					chr07(22618093-22620299)
24562	Os.54555.1.S1_at	LOC_Os05g07060	Os05g0163300	Os05g0163300	4337901				Oryza sativa Japonica Group cDNA clone:001-200-A03, full insert sequence	32990807	AK105598					chr05(3716868-3715739)			cytoplasmic membrane-bounded vesicle			GO:0016023
4062	Os.15247.1.S1_s_at	LOC_Os12g39630	Os12g0586100	Os12g0586100	4352660				Oryza sativa Japonica Group SAPK9 mRNA for serine/threonine protein kinase SAPK9, complete cds	46917345	AB125310					chr12(24428455-24424607)
28773	Os.6683.1.S1_at	LOC_Os01g58130	Os01g0793800	Os01g0793800	4324132				Oryza sativa Japonica Group cDNA clone:002-175-G02, full insert sequence	32996300	AK111091					chr01(33618134-33617321)
27240	Os.56924.1.S1_at	LOC_Os05g41420	Os05g0493800	Os05g0493800	4339187	Os05g0493800	Os05g0493800	Os.56924	Oryza sativa Japonica Group cDNA clone:002-168-F05, full insert sequence	32995798	AK110589					chr05(24191954-24194439)
36260	OsAffx.15530.1.S1_at	LOC_Os06g20960	Os06g0315000	Os06g0315000	9272116											chr06(12117524-12114576)
19480	Os.50287.1.S1_at	LOC_Os04g39010	Os04g0464100	Os04g0464100	4336080				Oryza sativa Japonica Group cDNA clone:J013129I02, full insert sequence	37990165	AK120542					chr04(22980410-22981184)
27722	Os.57361.1.S1_at	LOC_Os08g13400	Os08g0230600	Os08g0230600	4344996				Oryza sativa Japonica Group cDNA clone:002-182-A06, full insert sequence	32996580	AK111371					chr08(7971934-7972179)
20215	Os.50883.1.S1_at	LOC_Os04g51520	Os04g0604900	Os04g0604900	4336908				Oryza sativa Japonica Group cDNA clone:001-024-A11, full insert sequence	32969221	AK059203					chr04(30338431-30335231)
2387	Os.12286.1.S1_at	LOC_Os03g52690	Os03g0737000	Os03g0737000	4334035				Oryza sativa Japonica Group cDNA clone:J023124A15, full insert sequence	32986074	AK100865					chr03(30203475-30199389)
22203	Os.52536.1.S1_at	LOC_Os04g43800	Os04g0518400	Os04g0518400	4336415				Oryza sativa Japonica Group cDNA clone:J013118I15, full insert sequence	32977819	AK067801					chr04(25744607-25741863)
28844	Os.6792.1.S1_at	LOC_Os10g39300	Os10g0537800	Os10g0537800	4349245				Oryza sativa Japonica Group cDNA clone:006-212-F01, full insert sequence	32971295	AK061277					chr10(20899715-20901181)
12458	Os.31913.1.S1_at	LOC_Os06g01590	Os06g0104900	Os06g0104900	4339856				Oryza sativa Japonica Group cDNA clone:002-105-F11, full insert sequence	32991713	AK106504					chr06(347516-345985)
6460	Os.18933.1.S1_at	LOC_Os02g12680	Os02g0218700	Os02g0218700	4328742				Oryza sativa Japonica Group cDNA clone:002-124-F02, full insert sequence	32992370	AK107161					chr02(6628383-6630103)
17247	Os.47601.1.A1_at	LOC_Os12g12720	Os12g0228700	Os12g0228700	4351824											chr12(7010135-7011661)
50680	OsAffx.30721.3.S1_at	LOC_Os10g39270	Os10g0537900	Os10g0537900												chr10(20889612-20890805)
35873	OsAffx.15125.1.S1_at	LOC_Os05g46370	Os05g0541400	Os05g0541400	9269440											chr05(26816802-26818711)
10172	Os.26802.1.S1_at	LOC_Os12g08130	Os12g0181600	Os12g0181600	4351676				Oryza sativa Japonica Group cDNA clone:006-308-D07, full insert sequence	32971488	AK061470					chr12(4145607-4143523)			membrane			GO:0016020
1847	Os.11786.1.S1_at	LOC_Os01g15900	Os01g0263900	Os01g0263900	9272566											chr01(8951712-8948249)
17164	Os.47413.1.S1_x_at	LOC_Os06g33100	Os06g0522300	Os06g0522300	4341171	Os06g0522300	Os06g0522300	Os.87669	Oryza sativa Japonica Group cDNA clone:J013094H12, full insert sequence	32976972	AK066954					chr06(19271894-19270206)
9265	Os.24906.1.S1_at	LOC_Os01g72460	Os01g0954000	Os01g0954000	4325401				Oryza sativa Japonica Group cDNA clone:001-106-E03, full insert sequence	32972747	AK062729					chr01(42017016-42018471)
17024	Os.4715.1.S1_at	LOC_Os03g50160	Os03g0709300	Os03g0709300	4333872				Oryza sativa Japonica Group cDNA clone:J023015O19, full insert sequence	32985362	AK100153					chr03(28599378-28597485)
23232	Os.53428.1.S1_at	LOC_Os09g26370	Os09g0433800	Os09g0433800	4347137				Oryza sativa Japonica Group cDNA clone:001-122-B03, full insert sequence	32990182	AK104973					chr09(15926024-15927163)
30053	Os.8118.1.S1_at	LOC_Os07g26630	Os07g0448100	Os07g0448100	4343119				Oryza sativa Japonica Group cDNA clone:J023132K03, full insert sequence	32982655	AK072632					chr07(15357967-15359502)
7518	Os.21318.1.S1_at	LOC_Os06g04510	Os06g0136600	Os06g0136600	4340042	Os06g0136600	Os06g0136600	Os.21318	Oryza sativa Japonica Group cDNA clone:J023013C22, full insert sequence	32979340	AK069316					chr06(1935381-1930297)
8294	Os.23183.1.S1_at	LOC_Os09g28160	Os09g0454600	Os09g0454600	4347248	Os09g0454600	Os09g0454600	Os.23183	S345G_H12 Rice cold stress germination cDNA library Oryza sativa Japonica Group cDNA 5-, mRNA sequence	27578061	CB000756					chr09(17081094-17082567)
11177	Os.27659.1.S1_x_at	LOC_Os01g08460	Os01g0179800	Os01g0179800	4325348				Oryza sativa Japonica Group cDNA clone:J023033E12, full insert sequence	32979758	AK069734					chr01(4170559-4166511)
8457	Os.23381.1.A1_at	LOC_Os09g19710	Os09g0361200	Os09g0361200	4346849											chr09(11795045-11797918)
11281	Os.27759.1.S1_at	LOC_Os01g46720	Os01g0655500	Os01g0655500	4324179				Oryza sativa Japonica Group cDNA clone:J013158F22, full insert sequence	37990283	AK120660					chr01(26610755-26617660)
56114	OsAffx.7934.1.S1_at	LOC_Os10g39390	Os10g0539300	Os10g0539300												chr10(20940268-20941692)
24687	Os.54672.1.S1_at	LOC_Os03g20290	Os03g0318400	Os03g0318400	4332658	Os03g0318400	Os03g0318400	Os.54672	Oryza sativa Japonica Group cDNA clone:002-103-D09, full insert sequence	32991649	AK106440					chr03(11466354-11468028)
4194	Os.15471.1.S1_at	LOC_Os07g44410	Os07g0638100	Os07g0638100	4344044	Os07g0638100	Os07g0638100	Os.15471	Oryza sativa Japonica Group cDNA clone:J023088F04, full insert sequence	32985638	AK100429					chr07(26541986-26544189)
12409	Os.31778.2.S1_at	LOC_Os01g61610	Os01g0832600	Os01g0832600	4327401											chr01(35635260-35640193)
5518	Os.17652.1.S1_s_at	LOC_Os03g43720	Os03g0638200	Os03g0638200	4333528	Os03g0638200	Os03g0638200	Os.26145	Oryza sativa Japonica Group cDNA clone:J023013A09, full insert sequence	32979291	AK069267					chr03(24447214-24452023)
33142	OsAffx.11963.1.S1_at	LOC_Os02g09830	Os02g0191600	Os02g0191600	4328579											chr02(5068039-5067163)
46935	OsAffx.27299.1.S1_at	LOC_Os05g44140	Os05g0517600	Os05g0517600	4339330											chr05(25597465-25596338)	iron ion binding///oxygen binding///heme binding///metal ion binding	oxygen transport		GO:0005506///GO:0019825///GO:0020037///GO:0046872	GO:0015671
21527	Os.51972.1.S1_at	LOC_Os06g17000	Os06g0281800	Os06g0281800	4340763	Os06g0281800	Os06g0281800	Os.51972	Oryza sativa Japonica Group cDNA clone:002-110-D10, full insert sequence	32974455	AK064437					chr06(9862939-9860877)
24668	Os.54653.1.S1_at	LOC_Os06g09870	Os06g0199000	Os06g0199000	4340403	Os06g0199000	Os06g0199000	Os.54653	Oryza sativa Japonica Group cDNA clone:002-102-D12, full insert sequence	32991590	AK106381					chr06(5022094-5023200)
4845	Os.16558.1.S1_at	LOC_Os01g73200	Os01g0963000	Os01g0963000	4324556	Os01g0963000	Os01g0963000	Os.16558	Oryza sativa Japonica Group cDNA clone:001-201-A07, full insert sequence	32994689	AK109480					chr01(42440616-42441914)
13599	Os.35154.1.S1_x_at	LOC_Os04g43390	Os04g0513400	Os04g0513400	4336389	Os04g0513400	Os04g0513400	Os.35154	Oryza sativa Japonica Group cDNA clone:J013164L07, full insert sequence	32978797	AK068772					chr04(25473088-25481591)			cytoplasmic membrane-bounded vesicle			GO:0016023
24117	Os.54178.1.S1_at	LOC_Os04g27980	Os04g0347100	Os04g0347100	4335534				Oryza sativa Japonica Group cDNA clone:J033091K14, full insert sequence	32987578	AK102369					chr04(16349494-16347873)
16661	Os.4671.1.S1_a_at	LOC_Os01g24710	Os01g0348900	Os01g0348900	4326471				Oryza sativa lectin-like protein mRNA, complete cds	16904239	AF435970					chr01(13903703-13902127)
24281	Os.54318.1.S1_at	LOC_Os11g04290	Os11g0138300	Os11g0138300	4349721				Oryza sativa Japonica Group cDNA clone:J033125E14, full insert sequence	32988516	AK103307					chr11(1774408-1776731)			mitochondrion			GO:0005739
34351	OsAffx.13338.1.S1_at	LOC_Os03g44100	Os03g0642900	Os03g0642900	4333551											chr03(24781344-24778590)
16891	Os.46869.1.A1_at	LOC_Os10g01110	Os10g0101100	Os10g0101100	4347941	Os10g0101100	Os10g0101100	Os.97525	Oryza sativa Japonica Group cDNA clone:002-113-H08, full insert sequence	32991876	AK106667					chr10(102441-99327)
15661	Os.44475.1.S1_x_at	LOC_Os07g37730	Os07g0564500	Os07g0564500	4343616				Oryza sativa Japonica Group cDNA clone:J023089K20, full insert sequence	37990836	AK121213					chr07(22618093-22620299)
5757	Os.17997.1.S1_at	LOC_Os10g26570	Os10g0405600	Os10g0405600	4348582	Os10g0405600	Os10g0405600	Os.17997	Oryza sativa Japonica Group cDNA clone:J013002J06, full insert sequence	32975268	AK065250					chr10(13782253-13777741)
12842	Os.32964.1.S1_at	LOC_Os01g65150	Os01g0872000	Os01g0872000	4324947				Oryza sativa Japonica Group cDNA clone:J033088C23, full insert sequence	32987448	AK102239					chr01(37813630-37815732)			membrane			GO:0016020
18254	Os.49294.1.S1_at	LOC_Os09g33550	Os09g0509700	Os09g0509700	4347535	Os09g0509700	Os09g0509700	Os.87883	Oryza sativa Japonica Group cDNA clone:J013145I18, full insert sequence	37990212	AK120589					chr09(19786296-19783043)
9777	Os.2617.2.S1_a_at	LOC_Os06g48810	Os06g0701700	Os06g0701700	4341971	Os06g0701700	Os06g0701700	Os.2617	Oryza sativa Indica Group HKT2 mRNA for potassium-sodium symporter, complete cds, cultivar:Pokkali	14588584	AB061313					chr06(29540221-29537936)			membrane			GO:0016020
19683	Os.50449.1.S1_at	LOC_Os03g10640	Os03g0203700	Os03g0203700	4331984				Oryza sativa Japonica Group cDNA clone:J023101G05, full insert sequence	37990873	AK121250					chr03(5432906-5439327)			membrane			GO:0016020
39412	OsAffx.19332.1.S1_at	LOC_Os11g42430	Os11g0643800	Os11g0643800	9266436											chr11(25074291-25070784)	transporter activity///substrate-specific transmembrane transporter activity	transport///transmembrane transport	membrane///integral to membrane	GO:0005215///GO:0022891	GO:0006810///GO:0055085	GO:0016020///GO:0016021
48423	OsAffx.28727.1.S1_at	LOC_Os07g33320	Os11g0643800	Os11g0643800	9266436											chr07(19915976-19916640)	transporter activity///substrate-specific transmembrane transporter activity	transport///transmembrane transport	membrane///integral to membrane	GO:0005215///GO:0022891	GO:0006810///GO:0055085	GO:0016020///GO:0016021
5022	Os.16903.1.A1_at	LOC_Os05g06920	Os05g0161500	Os05g0161500	4337890				Oryza sativa Japonica Group cDNA clone:001-015-F09, full insert sequence	32968456	AK058438					chr05(3626371-3629109)
28883	Os.6825.1.S1_at	LOC_Os06g48960	Os06g0702700	Os06g0702700	4341979	Os06g0702700	Os06g0702700	Os.6825	Oryza sativa Japonica Group cDNA clone:002-132-G02, full insert sequence	32992944	AK107735					chr06(29666374-29664221)
52776	OsAffx.3504.1.S1_at	LOC_Os03g43720	Os03g0638200	Os03g0638200	4333528											chr03(24447214-24452023)
15629	Os.44151.1.S1_x_at	LOC_Os07g26640	Os07g0448100	Os07g0448100	4343119											chr07(15368142-15369174)	transporter activity	transport///transmembrane transport	plasma membrane///membrane///membrane///integral to membrane	GO:0005215	GO:0006810///GO:0055085	GO:0005886///GO:0016020///GO:0016020///GO:0016021
1903	Os.11833.1.S1_at	LOC_Os07g14610	Os07g0249900	Os07g0249900	4342840	Os07g0249900	Os07g0249900	Os.11833	Oryza sativa Japonica Group cDNA clone:002-169-G10, full insert sequence	32995885	AK110676					chr07(8334727-8333374)
14124	Os.37255.1.A1_at	LOC_Os06g04940	Os06g0141600	Os06g0141600	4340078				Oryza sativa Japonica Group cDNA clone:006-203-H12, full insert sequence	32969790	AK059772					chr06(2175927-2174883)
29611	Os.7674.1.S1_at	LOC_Os06g19070	Os06g0294600	Os06g0294600	4340800	Os06g0294600	Os06g0294600	Os.87787	Oryza sativa Japonica Group cDNA clone:001-022-B08, full insert sequence	32969107	AK059089					chr06(10845021-10842921)
26256	Os.56048.1.S1_s_at	LOC_Os01g68740	Os01g0916100	Os01g0916100	4324330	Os01g0916100	Os01g0916100	Os.81307	Oryza sativa Japonica Group cDNA clone:002-155-H08, full insert sequence	32994382	AK109173					chr01(39926224-39924479)			plastid			GO:0009536
36454	OsAffx.15785.1.S1_at	LOC_Os06g36850														chr06(21713109-21707954)
11134	Os.27624.1.S1_at	LOC_Os03g14590	Os03g0250000	Os03g0250000	9270827											chr03(7917193-7913435)
49653	OsAffx.29866.1.S1_at	LOC_Os09g16030	Os09g0329200	Os09g0329200	4346755											chr09(9791206-9789430)	transferase activity///transferase activity, transferring glycosyl groups///transferase activity, transferring hexosyl groups	metabolic process		GO:0016740///GO:0016757///GO:0016758	GO:0008152
52821	OsAffx.3569.1.S1_x_at	LOC_Os03g50960	Os03g0718800	Os03g0718800	4333923									tigr:9631.m04980		chr03(29103374-29104174)
28521	Os.6318.1.S1_at	LOC_Os05g45020	Os05g0525900	Os05g0525900	4339379				Oryza sativa Japonica Group cDNA clone:002-140-H10, full insert sequence	32993458	AK108249					chr05(26109769-26108512)
47225	OsAffx.27557.1.S1_at	LOC_Os02g52880	Os02g0767800	Os02g0767800												chr02(32324266-32320211)
3766	Os.14791.1.S1_at	LOC_Os11g32500	Os11g0528500	Os11g0528500	4350631				Oryza sativa Japonica Group cDNA clone:001-015-F04, full insert sequence	32968452	AK058434					chr11(18716048-18714229)			plastid			GO:0009536
44026	OsAffx.24515.1.S1_at	LOC_Os02g30690	Os02g0511100	Os02g0511100												chr02(18279457-18280842)
20699	Os.51295.1.S1_at	LOC_Os01g08300	Os01g0178300	Os01g0178300	4323869											chr01(4066218-4065623)
1277	Os.11253.1.S1_at	LOC_Os01g63210	Os01g0850900	Os01g0850900	4324804				Oryza sativa Japonica Group cDNA clone:J033112K22, full insert sequence	32988096	AK102887					chr01(36638583-36639541)
51832	OsAffx.31756.4.S1_x_at	LOC_Os12g16010	Os12g0260500	Os12g0260500	4351918									tigr:9640.m01559		chr12(9122856-9121521)			mitochondrion			GO:0005739
18169	Os.49226.1.S1_at	LOC_Os12g38750	Os12g0576600	Os12g0576600	4352612	Os12g0576600	Os12g0576600	Os.49226	Oryza sativa Japonica Group cDNA clone:J023138J08, full insert sequence	37991055	AK121432					chr12(23775312-23771605)
38070	OsAffx.17724.1.S1_at	LOC_Os09g15950	Os09g0328600	Os09g0328600	9267675											chr09(9750520-9741900)
52950	OsAffx.3755.1.S1_at	LOC_Os04g09540	Os04g0174900	Os04g0174900	4335072											chr04(5116469-5119814)	hydrolase activity			GO:0016787
6296	Os.18664.1.S1_a_at	LOC_Os01g71820	Os01g0946600	Os01g0946600	4325831				Oryza sativa Japonica Group cDNA clone:006-205-C05, full insert sequence	32989348	AK104139					chr01(41597649-41596227)
12884	Os.33082.1.S1_at	LOC_Os06g06400	Os06g0158500	Os06g0158500	4340191				Oryza sativa Japonica Group cDNA clone:J033067K01, full insert sequence	32987032	AK101823					chr06(2989868-2984095)
24081	Os.54146.1.S1_at	LOC_Os02g53130	Os02g0770800	Os02g0770800	4330867				Oryza sativa Japonica Group cDNA clone:J033086L13, full insert sequence	32987387	AK102178					chr02(32511286-32507870)
1337	Os.1131.2.S1_x_at	LOC_Os06g16350	Os06g0274800	Os06g0274800	4340745											chr06(9327212-9324991)	peroxidase activity///oxidoreductase activity///heme binding///metal ion binding	response to oxidative stress///oxidation reduction		GO:0004601///GO:0016491///GO:0020037///GO:0046872	GO:0006979///GO:0055114
53858	OsAffx.4923.1.S1_at	LOC_Os06g23980														chr06(14005454-14008299)
49748	OsAffx.29954.1.S1_at	LOC_Os09g21060														chr09(12696302-12695927)
47149	OsAffx.27508.1.S1_at	LOC_Os07g44480	Os07g0638800	Os07g0638800	4344049											chr07(26562366-26560538)
28603	Os.6418.1.S1_at	LOC_Os01g07530	Os01g0170000	Os01g0170000	4325200	Os01g0170000	Os01g0170000	Os.61038	Oryza sativa Japonica Group cDNA clone:006-210-H01, full insert sequence	32971242	AK061224					chr01(3601211-3597418)
50855	OsAffx.30868.1.S1_at	LOC_Os11g07770	Os11g0179700	Os11g0179700	4349932											chr11(3955013-3955763)
2980	Os.12986.1.S1_at	LOC_Os04g44500	Os04g0526800	Os04g0526800	4336456				Oryza sativa Japonica Group cDNA clone:006-311-H09, full insert sequence	32971599	AK061581					chr04(26158654-26157316)
21741	Os.52150.1.S1_x_at	LOC_Os04g45970	Os04g0543900	Os04g0543900	4336554				Oryza sativa Japonica Group cDNA clone:J013002N22, full insert sequence	32975319	AK065301					chr04(27048230-27052974)
51108	OsAffx.31107.1.S1_at	LOC_Os09g09410///LOC_Os11g24260	Os11g0430900	Os11g0430900												chr09(5051806-5051240)
20940	Os.51491.1.S1_at	LOC_Os01g31020///LOC_Os01g31030///LOC_Os01g31040	Os03g0431800	Os03g0431800	4333180											chr01(16960244-16972708)
1176	Os.11143.1.S1_at	LOC_Os03g51980	Os03g0729600	Os03g0729600	4333991				Oryza sativa Japonica Group cDNA clone:001-110-B11, full insert sequence	32973187	AK063169					chr03(29820535-29821536)
1333	Os.11307.1.S1_at	LOC_Os06g40440														chr06(24088906-24090220)
15050	Os.40000.1.S1_at	LOC_Os10g38600	Os10g0529500	Os10g0529500	4349194				CR279062 Oryza sativa library (Han B) Oryza sativa cDNA clone y693d01p5, mRNA sequence	44665628	CR279062					chr10(20523520-20524595)
1274	Os.11250.1.S1_at	LOC_Os02g13800	Os02g0232000	Os02g0232000	4328809				Oryza sativa Japonica Group cDNA clone:002-105-A02, full insert sequence	32991697	AK106488					chr02(7463932-7465506)
25174	Os.55100.1.S1_at	LOC_Os07g40830	Os07g0599300	Os07g0599300	4343810				Oryza sativa Japonica Group cDNA clone:002-129-D01, full insert sequence	32992699	AK107490					chr07(24466391-24465705)
6407	Os.18830.1.S1_at	LOC_Os03g44150	Os03g0643300	Os03g0643300	4333554	Os03g0643300	Os03g0643300	Os.18830	Oryza sativa Japonica Group cDNA clone:002-135-H04, full insert sequence	32993219	AK108010					chr03(24816146-24808130)			mitochondrion			GO:0005739
13819	Os.35921.1.S1_at	LOC_Os01g60730	Os01g0822800	Os01g0822800	4327616	Os01g0822800	Os01g0822800	Os.35921	Oryza sativa Japonica Group cDNA clone:J013001J11, full insert sequence	32975078	AK065060					chr01(35121946-35120582)
1285	Os.11260.1.S1_at	LOC_Os05g31670	Os05g0381400	Os05g0381400	4338635				Oryza sativa Japonica Group cDNA clone:J033081F22, full insert sequence	32987248	AK102039					chr05(18369779-18368810)
3018	Os.1310.1.S1_a_at	LOC_Os11g02240///LOC_Os12g02200	Os12g0113500	Os12g0113500	4351307	Os12g0113500	Os12g0113500	Os.74127	Oryza sativa protein kinase mRNA, complete cds	2246624	AF004947					chr11(632698-629583)
52777	OsAffx.3504.1.S1_x_at	LOC_Os03g43720	Os03g0638200	Os03g0638200	4333528											chr03(24447214-24452023)
6602	Os.19172.1.S1_at	LOC_Os05g47780	Os05g0551000	Os05g0551000	4339530				Oryza sativa Japonica Group cDNA clone:J013131L14, full insert sequence	32978046	AK068028					chr05(27314893-27319586)
6298	Os.18664.2.S1_x_at	LOC_Os01g71810	Os01g0946500	Os01g0946500	4325830											chr01(41593942-41591173)
14485	Os.38060.1.S1_a_at	LOC_Os01g46570	Os01g0654100	Os01g0654100	4324172				Oryza sativa Japonica Group cDNA clone:J023020O19, full insert sequence	32979506	AK069482					chr01(26513499-26520717)
7063	Os.20289.1.S1_at	LOC_Os11g37960	Os11g0592100	Os11g0592100	4350822	Os11g0592100	Os11g0592100	Os.20289	Oryza sativa (indica cultivar-group) pathogenesis-related protein 4b (PR-4b) mRNA, complete cds	38018634	AY435041					chr11(22039864-22041290)			cytoplasmic membrane-bounded vesicle			GO:0016023
34892	OsAffx.14027.1.S1_at	LOC_Os04g28850	Os04g0357700	Os04g0357700	4335571											chr04(16925765-16926437)			cytoplasmic membrane-bounded vesicle			GO:0016023
28128	Os.5905.1.S1_at	LOC_Os06g32990	Os06g0521500	Os06g0521500	4341168				Oryza sativa Japonica Group cDNA clone:J023143E11, full insert sequence	32982784	AK072761					chr06(19206122-19204571)
1370	Os.11344.1.S1_s_at	LOC_Os05g48040	Os05g0554000	Os05g0554000	9269996											chr05(27479483-27483430)	drug transmembrane transporter activity///antiporter activity	drug transmembrane transport///transmembrane transport	membrane	GO:0015238///GO:0015297	GO:0006855///GO:0055085	GO:0016020
25452	Os.55343.1.S1_at	LOC_Os04g56030	Os04g0654400	Os04g0654400	9267389											chr04(33190101-33189224)
37339	OsAffx.16847.1.A1_at	LOC_Os08g05970														chr08(3243624-3243854)
20506	Os.51134.1.S1_at	LOC_Os07g10190	Os07g0201500	Os07g0201500	4342667				Oryza sativa Japonica Group cDNA clone:006-206-D07, full insert sequence	32971092	AK061074					chr07(5479441-5481597)
31582	Os.9752.3.S1_x_at	LOC_Os12g03899	Os11g0135900	Os11g0135900	4349708											chr12(1619845-1605073)		transmembrane transport	membrane		GO:0055085	GO:0016020
12403	Os.31771.2.S1_x_at	LOC_Os03g51479	Os03g0724700	Os03g0724700	4333958				Oryza sativa Japonica Group cDNA clone:002-104-C06, full insert sequence	32991684	AK106475					chr03(29448017-29450899)
21180	Os.51692.1.S1_at	LOC_Os06g12820	Os06g0234600	Os06g0234600	4340592	Os06g0234600	Os06g0234600	Os.51692	Oryza sativa Japonica Group cDNA clone:001-115-B08, full insert sequence	32973433	AK063415					chr06(7007653-7004873)
17368	Os.47814.1.A1_s_at	LOC_Os09g38130	Os09g0554300	Os09g0554300	4347808											chr09(21963017-21967741)		transmembrane transport	membrane///integral to membrane///cytoplasmic membrane-bounded vesicle		GO:0055085	GO:0016020///GO:0016021///GO:0016023
37340	OsAffx.16847.1.S1_s_at	LOC_Os08g05970	Os08g0156033	Os08g0156033	9266120											chr08(3243624-3243854)
52731	OsAffx.3426.1.S1_at	LOC_Os03g37930	Os03g0576200	Os03g0576200	9269115											chr03(21063478-21058923)
27290	Os.56969.1.S1_at	LOC_Os04g57870	Os04g0675000	Os04g0675000	4337385				Oryza sativa Japonica Group cDNA clone:002-169-D12, full insert sequence	32995859	AK110650					chr04(34278670-34271961)
6297	Os.18664.1.S1_x_at	LOC_Os01g71820	Os01g0946600	Os01g0946600	4325831				Oryza sativa Japonica Group cDNA clone:006-205-C05, full insert sequence	32989348	AK104139					chr01(41597649-41596227)
53715	OsAffx.4743.1.S1_at	LOC_Os06g06730	Os06g0162600	Os06g0162600	4340217											chr06(3157431-3153275)	nucleic acid binding///methyltransferase activity	methylation		GO:0003676///GO:0008168	GO:0032259
12765	Os.32760.1.S1_at	LOC_Os01g07130	Os01g0165100///Os01g0165000	Os01g0165100///Os01g0165000	4327135///4324418	Os01g0165100	Os01g0165100	Os.32760	Oryza sativa Japonica Group cDNA clone:J033116J22, full insert sequence	32988220	AK103011					chr01(3359676-3357521)
5314	Os.17334.2.S1_x_at	LOC_Os04g38780	Os04g0461400	Os04g0461400	4336058											chr04(22860546-22863165)
22500	Os.52796.2.S1_x_at	LOC_Os03g62200	Os03g0838400	Os03g0838400	4334717											chr03(35231124-35234845)	ammonium transmembrane transporter activity	transport///ammonium transport///transmembrane transport	membrane///integral to membrane	GO:0008519	GO:0006810///GO:0015696///GO:0055085	GO:0016020///GO:0016021
6864	Os.19895.1.S1_at	LOC_Os11g46860	Os11g0691100	Os11g0691100	4351157											chr11(27596065-27598952)	nucleotide binding///protein kinase activity///protein serine/threonine kinase activity///calcium ion binding///ATP binding///kinase activity	protein phosphorylation		GO:0000166///GO:0004672///GO:0004674///GO:0005509///GO:0005524///GO:0016301	GO:0006468
7343	Os.20851.1.A1_at	LOC_Os02g53240	Os02g0772100	Os02g0772100	9269878											chr02(32586846-32586273)			plastid			GO:0009536
17936	Os.48976.1.A1_s_at	LOC_Os07g48500	Os07g0684000	Os07g0684000	4344320	Os07g0684000	Os07g0684000	Os.12072	CR292091 Oryza sativa library (Han B) Oryza sativa cDNA clone y836c03p3, mRNA sequence	44678657	CR292091					chr07(29007879-29008951)
7767	Os.22279.3.S1_x_at	LOC_Os06g30460	Os06g0499900	Os06g0499900	4341113	Os06g0499900	Os06g0499900	Os.22279	Oryza sativa mRNA for dihydrolipoamide acetyltransferase, partial cds	413914	D21068					chr06(17608678-17596789)
29258	Os.7314.2.S1_at	LOC_Os10g22520	Os10g0370500	Os10g0370500	4348471	Os10g0370500	Os10g0370500	Os.7314	Oryza sativa Japonica Group cDNA clone:001-105-A03, full insert sequence	32972624	AK062606					chr10(11602414-11595594)
3317	Os.14079.1.S1_at	LOC_Os03g58300	Os03g0797400	Os03g0797400	4334427				Oryza sativa Japonica Group cDNA clone:J023125E11, full insert sequence	32982618	AK072595					chr03(33210288-33207403)
14269	Os.37644.1.S1_at	NA	Os01g0373700	Os01g0373700	4325435	Os01g0373700	Os01g0373700	Os.37644	Oryza sativa Japonica Group cDNA clone:002-134-B03, full insert sequence	32993066	AK107857					NA
11378	Os.27838.1.S1_at	LOC_Os01g12130	Os01g0220700	Os01g0220700	4324648											chr01(6612905-6611343)			membrane			GO:0016020
47221	OsAffx.27555.1.S1_at	LOC_Os06g10580	Os06g0207700	Os06g0207700	4340443									tigr:9634.m01032		chr06(5470944-5460002)
5758	Os.17997.2.S1_x_at	LOC_Os06g10580	Os10g0405600	Os10g0405600	4348582											chr06(5470944-5460002)	6-phosphofructokinase activity///ATP binding///kinase activity	glycolysis	6-phosphofructokinase complex	GO:0003872///GO:0005524///GO:0016301	GO:0006096	GO:0005945
24287	Os.54324.1.S1_at	LOC_Os08g33479	Os08g0431700	Os08g0431700	4345642				Oryza sativa Japonica Group cDNA clone:J033125N22, full insert sequence	32988541	AK103332					chr08(20881210-20883530)
639	Os.10535.1.S1_at	LOC_Os01g41200														chr01(23323421-23324252)
7344	Os.20851.1.A1_x_at	LOC_Os02g53240	Os02g0772100	Os02g0772100	9269878											chr02(32586846-32586273)			plastid			GO:0009536
15051	Os.40000.1.S1_x_at	LOC_Os10g38600	Os10g0529500	Os10g0529500	4349194				CR279062 Oryza sativa library (Han B) Oryza sativa cDNA clone y693d01p5, mRNA sequence	44665628	CR279062					chr10(20523520-20524595)
12317	Os.31524.1.S1_at	LOC_Os01g49260	Os01g0686500	Os01g0686500	4324112	Os01g0686500	Os01g0686500	Os.31524	Oryza sativa Japonica Group cDNA clone:002-125-A08, full insert sequence	32992404	AK107195					chr01(28318168-28320128)
49749	OsAffx.29954.1.S1_s_at	LOC_Os09g21060														chr09(12696302-12695927)
17956	Os.49030.1.A1_s_at	LOC_Os09g20220	Os09g0367700	Os09g0367700	4346877											chr09(12120334-12119285)	transferase activity			GO:0016740
24999	Os.54950.1.S1_at	LOC_Os03g11950	Os03g0219100	Os03g0219100	4332081	Os03g0219100	Os03g0219100	Os.54950	Oryza sativa Japonica Group cDNA clone:002-124-G02, full insert sequence	32992379	AK107170					chr03(6263770-6266879)
3515	Os.14366.1.S1_s_at	LOC_Os08g37840	Os08g0485000	Os08g0485000	4345876	Os08g0485000	Os08g0485000	Os.14366	Oryza sativa Japonica Group cDNA clone:J023145I01, full insert sequence	32983034	AK073011					chr08(23967945-23966631)
27745	Os.57381.1.S1_at	LOC_Os03g22170	Os03g0341000	Os03g0341000	4332792				Oryza sativa Japonica Group cDNA clone:002-182-G01, full insert sequence	32996623	AK111414					chr03(12712047-12713302)
1342	Os.11315.1.S1_at	LOC_Os02g37250	Os02g0583700	Os02g0583700	4329800				AU095601 Rice cDNA from young root Oryza sativa Japonica Group cDNA clone R10693, mRNA sequence	8858283	AU095601					chr02(22504679-22504029)
14854	Os.39087.1.S1_at	LOC_Os01g14550	Os01g0248300	Os01g0248300	4327212	Os01g0248300	Os01g0248300	Os.39087	14ETL--01-F20.g1 Rice etiolated leaf plasmid cDNA library (14ETL) Oryza sativa Japonica Group cDNA clone 14ETL--01-F20, mRNA sequence	33653658	CF276272					chr01(8158849-8160554)
6118	Os.18455.1.S1_at	LOC_Os02g21640	Os02g0321600	Os02g0321600	4329169				Oryza sativa Japonica Group cDNA clone:002-139-F04, full insert sequence	32993355	AK108146					chr02(12852007-12852960)
54936	OsAffx.6270.1.S1_at	LOC_Os09g14450	Os09g0313600	Os09g0313600	9266360											chr09(8536184-8540653)
40219	OsAffx.20242.2.S1_at	LOC_Os10g34040	Os10g0481500	Os10g0481500	4348926											chr10(18097662-18100875)			plasma membrane///caveola///membrane			GO:0005886///GO:0005901///GO:0016020
2951	Os.12952.1.S1_at	LOC_Os01g71860	Os01g0947000	Os01g0947000	4325834				Oryza sativa Japonica Group cDNA clone:001-123-F10, full insert sequence	32973971	AK063953					chr01(41628256-41630871)
31499	Os.9660.1.S1_at	LOC_Os09g23300	Os09g0396900	Os09g0396900	4346978	Os09g0396900	Os09g0396900	Os.9660	Oryza sativa Japonica Group cDNA clone:J023101O19, full insert sequence	32981612	AK071589					chr09(13830867-13832653)
3123	Os.13604.1.S1_at	LOC_Os02g30100	Os02g0503900	Os02g0503900	4329427				Oryza sativa Japonica Group cDNA clone:J023021D15, full insert sequence	32985372	AK100163					chr02(17867793-17870206)
5201	Os.17180.1.S1_at	LOC_Os08g43390	Os08g0547300	Os08g0547300	4346234				Oryza sativa Japonica Group cDNA clone:J013131L23, full insert sequence	32982186	AK072163					chr08(27420122-27417787)
46976	OsAffx.27339.1.S1_s_at	LOC_Os05g46440	Os05g0542001	Os05g0542001	9268418											chr05(26844959-26844562)
1698	Os.11666.1.S1_at	LOC_Os09g36200	Os09g0532000	Os09g0532000	4347672				Oryza sativa Japonica Group cDNA clone:001-203-B12, full insert sequence	32991019	AK105810					chr09(20870627-20868236)
5211	Os.17195.1.A1_at	LOC_Os04g43390	Os04g0513400	Os04g0513400	4336389	Os04g0513400	Os04g0513400	Os.35154	Oryza sativa Japonica Group cDNA clone:J013081O13, full insert sequence	32976868	AK066850					chr04(25473088-25481591)			cytoplasmic membrane-bounded vesicle			GO:0016023
18223	Os.49271.1.S1_at	LOC_Os03g13050	Os03g0233000	Os03g0233000	4332162				Oryza sativa Japonica Group cDNA clone:J023021I18, full insert sequence	32979519	AK069495					chr03(7060767-7062317)
18543	Os.49527.1.S1_at	LOC_Os03g03790	Os03g0130100	Os03g0130100	4331500				Oryza sativa Japonica Group cDNA clone:002-171-C04, full insert sequence	32995992	AK110783					chr03(1705047-1707332)	catalytic activity	metabolic process		GO:0003824	GO:0008152
35258	OsAffx.14412.2.S1_s_at	LOC_Os04g54240	Os04g0635100	Os04g0635100	4337130											chr04(32117348-32116514)
48442	OsAffx.28747.1.S1_at	LOC_Os07g34440														chr07(20651254-20653053)
44855	OsAffx.25285.1.S1_at	LOC_Os03g29770	Os03g0411300	Os03g0411300	4333095									tigr:9631.m02905		chr03(16974609-16973648)
26579	Os.56329.1.S1_at	LOC_Os06g41940	Os06g0625000	Os06g0625000	4341565				Oryza sativa Japonica Group cDNA clone:002-149-A02, full insert sequence	32995075	AK109866					chr06(25171044-25171896)
14835	Os.39054.1.A1_at	LOC_Os07g08840	Os07g0186000	Os07g0186000	4342593				NL_7_52 Drought stress (leaf) Oryza sativa Indica Group cDNA clone NL_7_52 3-, mRNA sequence	23512862	BU672872					chr07(4575235-4573246)
7579	Os.21464.1.S1_at	LOC_Os12g43790	Os12g0634500	Os12g0634500	9272516											chr12(27164249-27163431)
27552	Os.57207.1.S1_s_at	LOC_Os12g40760	Os12g0599800	Os12g0599800	4352712				Oryza sativa Japonica Group cDNA clone:002-176-D12, full insert sequence	32996348	AK111139					chr12(25201267-25202229)
27497	Os.57160.1.S1_at	LOC_Os06g47240	Os06g0686800	Os06g0686800	9269386											chr06(28641657-28641960)			plastid			GO:0009536
20319	Os.50969.1.S1_at	LOC_Os03g46150	Os03g0664400	Os03g0664400	9266699											chr03(26094061-26095030)
14486	Os.38060.2.S1_x_at	LOC_Os01g46570	Os01g0654100	Os01g0654100	4324172											chr01(26513499-26520717)	catalytic activity///CTP synthase activity	pyrimidine nucleotide biosynthetic process		GO:0003824///GO:0003883	GO:0006221
34164	OsAffx.13082.1.S1_at	LOC_Os03g27690														chr03(15872320-15872628)
30115	Os.8199.1.S1_at	LOC_Os12g16410	Os12g0265100	Os12g0265100	4351932	Os12g0265100	Os12g0265100	Os.8199	Oryza sativa Japonica Group cDNA clone:J013002P09, full insert sequence	32975335	AK065317					chr12(9397820-9394443)			mitochondrion			GO:0005739
6333	Os.18707.1.S1_at	LOC_Os11g04020	Os11g0134900	Os11g0134900	4349704	Os11g0134900	Os11g0134900	Os.18707	Oryza sativa Japonica Group cDNA clone:J023019M18, full insert sequence	32979557	AK069533					chr11(1622979-1617495)			membrane			GO:0016020
11856	Os.28983.1.S1_at	LOC_Os07g06860	Os07g0162700	Os07g0162700	4342463	Os07g0162700	Os07g0162700	Os.28983	Oryza sativa Japonica Group cDNA clone:002-171-F04, full insert sequence	32996019	AK110810					chr07(3351673-3350133)
9671	Os.25619.1.S1_at	LOC_Os05g36270	Os05g0438600	Os05g0438600	4338912				BR030042000_PLATE_H12_96_103.ab1 OA Oryza sativa Japonica Group cDNA clone BR030042000_PLATE_H12_96_103.ab1 similar to FRUCTOSE-1,6-BISPHOSPHATASE, CYTOSOLIC (D-FRUCTOSE-1,6-BISPHOSPHATE 1-PHOSPHOHYDROLASE) (FBPASE) gi|1364071|pir|S57717 fructose-bisphosphatase (EC 3.1.3.11), cytosolic - su..., mRNA sequence	25802906	CA758867					chr05(21434279-21431280)
32938	OsAffx.11734.1.S1_at	LOC_Os01g64840	Os01g0868600	Os01g0868600												chr01(37640469-37642377)
57222	OsAffx.985.1.S1_x_at	LOC_Os01g59580	Os01g0810900	Os01g0810900	4327356											chr01(34464967-34457680)	nucleotide binding///protein kinase activity///protein serine/threonine kinase activity///ATP binding	protein phosphorylation	cytoplasmic membrane-bounded vesicle	GO:0000166///GO:0004672///GO:0004674///GO:0005524	GO:0006468	GO:0016023
50436	OsAffx.30538.1.S1_x_at	LOC_Os10g26150	Os10g0401000	Os10g0401000	4348568											chr10(13482073-13481831)
18533	Os.49519.1.S1_at	LOC_Os03g46770	Os03g0670700	Os03g0670700	4333690				Oryza sativa Japonica Group cDNA clone:001-118-G03, full insert sequence	32973655	AK063637					chr03(30422417-30423155)
23568	Os.53714.1.S1_at	LOC_Os07g38440	Os07g0572100	Os07g0572100	4343673	Os07g0572100	Os07g0572100	Os.53714	Oryza sativa Japonica Group cDNA clone:J013014O02, full insert sequence	32984644	AK099435					chr07(23097571-23099456)
5983	Os.18296.1.S1_x_at	LOC_Os01g10440	Os01g0201100	Os01g0201100	4327067				C98975 Rice panicle at flowering stage Oryza sativa Japonica Group cDNA clone E3467_1Z, mRNA sequence	3761727	C98975					chr01(5506002-5508548)
21291	Os.51787.1.S1_at	LOC_Os12g24320	Os12g0431100	Os12g0431100	4352116	Os12g0431100	Os12g0431100	Os.51787	Oryza sativa Japonica Group cDNA clone:001-120-B10, full insert sequence	32973728	AK063710					chr12(13876481-13878863)
10263	Os.26878.1.S1_at	LOC_Os04g20680	Os04g0275100	Os04g0275100	4335352				Oryza sativa Japonica Group cDNA clone:002-112-H08, full insert sequence	32991823	AK106614					chr04(11565349-11560043)
28176	Os.5963.1.S1_at	LOC_Os04g39600	Os04g0472200	Os04g0472200	4336128	Os04g0472200	Os04g0472200	Os.81019	Oryza sativa Japonica Group cDNA clone:002-168-B08, full insert sequence	32995754	AK110545					chr04(23415562-23414397)
21082	Os.51616.1.S1_at	LOC_Os03g16600	Os03g0272900	Os03g0272900	4332399				Oryza sativa Japonica Group cDNA clone:J013079P07, full insert sequence	32976825	AK066807					chr03(9156821-9156525)
7172	Os.20482.1.S1_at	LOC_Os03g02550	Os03g0116700	Os03g0116700	4331405				Oryza sativa Japonica Group cDNA clone:002-100-H04, full insert sequence	32991485	AK106276					chr03(941692-944064)
21868	Os.52261.1.S1_at	LOC_Os04g47360	Os04g0561500	Os04g0561500	4336657	Os04g0561500	Os04g0561500	Os.52261	Oryza sativa Japonica Group cDNA clone:J013045K08, full insert sequence	32975971	AK065953					chr04(27923622-27928471)
14842	Os.39066.1.S1_at	LOC_Os05g31140	Os05g0375400	Os05g0375400	4338611				OSIIEb04L03.r OSIIEb Oryza sativa Indica Group cDNA clone OSIIEb04L03 3-, mRNA sequence	29623860	CB628871					chr05(18050473-18045710)
23921	Os.54019.1.S1_at	LOC_Os05g15690	Os05g0246300	Os05g0246300	4338206	Os05g0246300	Os05g0246300	Os.54019	Oryza sativa Japonica Group cDNA clone:J033034A12, full insert sequence	32986522	AK101313					chr05(8871873-8870288)			cytoplasmic membrane-bounded vesicle			GO:0016023
18655	Os.49615.1.S1_at	LOC_Os03g45960	Os03g0661600	Os03g0661600	4333634				Oryza sativa pathogenesis-related thaumatin-like protein mRNA, complete cds	2062388	U77657					chr03(25971486-25970241)
21420	Os.51883.1.S1_at	LOC_Os03g45390	Os03g0656800	Os03g0656800	4333617				Oryza sativa Japonica Group cDNA clone:002-104-C08, full insert sequence	32974208	AK064190					chr03(25622225-25625097)
4325	Os.15706.1.S1_a_at	LOC_Os01g47580	Os01g0666000	Os01g0666000	4326857	Os01g0666000	Os01g0666000	Os.15706	Oryza sativa Japonica Group cDNA clone:J023057H08, full insert sequence	32980694	AK070670					chr01(27229248-27225131)
50053	OsAffx.30190.1.S1_at	LOC_Os09g38380														chr09(22096898-22095603)
50953	OsAffx.30947.1.S1_at	LOC_Os11g12760	Os11g0235500	Os11g0235500	4350148											chr11(7212614-7211096)	methyltransferase activity///O-methyltransferase activity///transferase activity///protein dimerization activity			GO:0008168///GO:0008171///GO:0016740///GO:0046983
53760	OsAffx.4803.1.S1_at	LOC_Os06g11840	Os06g0222100	Os06g0222100	4340524											chr06(6280866-6276594)
17646	Os.48082.1.S1_at	LOC_Os09g25070	Os09g0417800	Os09g0417800	4347070				Oryza sativa Japonica Group cDNA clone:J013121C08, full insert sequence	32977852	AK067834					chr09(14993887-14991802)
44583	OsAffx.25038.1.S1_at	LOC_Os03g10440	Os03g0201400	Os03g0201400	9271490											chr03(5316215-5320081)
12059	Os.30296.1.S1_at	LOC_Os01g61510	Os01g0831300	Os01g0831300	4327433	Os01g0831300	Os01g0831300	Os.30296	Oryza sativa Japonica Group cDNA clone:002-154-B03, full insert sequence	32994232	AK109023					chr01(35587334-35584822)			membrane			GO:0016020
2013	Os.11939.1.S1_at	LOC_Os10g36000	Os10g0503800	Os10g0503800	9268535											chr10(19175442-19173474)			cytoplasmic membrane-bounded vesicle			GO:0016023
11770	Os.28514.1.S1_at	LOC_Os01g04280	Os01g0134700	Os01g0134700	4325688				Oryza sativa Japonica Group cDNA clone:002-183-A08, full insert sequence	32996651	AK111442					chr01(1901736-1904247)
49552	OsAffx.29775.1.S1_at	LOC_Os09g09270														chr09(4962715-4961897)
8546	Os.23560.1.S1_at	LOC_Os04g45970	Os04g0543900	Os04g0543900	4336554											chr04(27048230-27052974)	catalytic activity///binding///oxidoreductase activity///oxidoreductase activity, acting on the CH-NH2 group of donors, NAD or NADP as acceptor	cellular amino acid metabolic process///metabolic process///oxidation reduction		GO:0003824///GO:0005488///GO:0016491///GO:0016639	GO:0006520///GO:0008152///GO:0055114
4782	Os.16422.1.S1_s_at	LOC_Os08g15050	Os08g0249000	Os08g0249000	4345073	Os08g0249000	Os08g0249000	Os.16422	Oryza sativa Japonica Group cDNA clone:002-154-A03, full insert sequence	32995147	AK109938					chr08(9097577-9098884)
12088	Os.3048.1.S1_at	LOC_Os10g40600	Os10g0554200	Os10g0554200	4349339				Oryza sativa Japonica Group cDNA clone:001-202-E01, full insert sequence	32990974	AK105765					chr10(21690678-21686244)			membrane			GO:0016020
5130	Os.17057.1.S1_at	NA														NA
29257	Os.7314.1.S1_at	LOC_Os10g22520	Os10g0370500	Os10g0370500	4348471				Oryza sativa Japonica Group cDNA clone:J013001E03, full insert sequence	32975018	AK065000					chr10(11602414-11595594)
29634	Os.770.1.S1_at	LOC_Os01g43720	Os01g0627600	Os01g0627600	9271449											chr01(25057151-25054728)
43205	OsAffx.23744.1.S1_s_at	LOC_Os01g43720	Os01g0710100	Os01g0710100	4327827											chr01(25057151-25054728)
43287	OsAffx.23819.2.S1_x_at	LOC_Os05g42250	Os05g0502000	Os05g0502000	4339240									tigr:9633.m03967		chr05(24649388-24654162)
31048	Os.9191.1.S1_s_at	LOC_Os01g14410	Os01g0246400	Os01g0246400	4326757				Oryza sativa Japonica Group cDNA clone:001-109-E06, full insert sequence	32972990	AK062972					chr01(8060858-8061908)
1704	Os.11673.2.S1_x_at	LOC_Os01g56780	Os01g0775100	Os01g0775100	4327159	Os01g0775100	Os01g0775100	Os.23903	OSIIEb07L13.r OSIIEb Oryza sativa Indica Group cDNA clone OSIIEb07L13 3-, mRNA sequence	29625649	CB630660					chr01(32763797-32758080)
4065	Os.15250.1.S1_at	LOC_Os08g24790	Os08g0335600	Os08g0335600	4345306				Oryza sativa Japonica Group cDNA clone:001-206-G07, full insert sequence	32991272	AK106063					chr08(15006049-15007040)
53181	OsAffx.4084.1.S1_at	LOC_Os04g44250	Os04g0523700	Os04g0523700	4336438											chr04(26030279-26028575)
10606	Os.27169.1.S1_s_at	LOC_Os01g68740	Os01g0916100	Os01g0916100	4324330				OSJNEb06L05.r OSJNEb Oryza sativa Japonica Group cDNA clone OSJNEb06L05 3-, mRNA sequence	29640157	CB645166					chr01(39926224-39924479)			plastid			GO:0009536
28914	Os.6864.1.S1_at	LOC_Os01g61070	Os01g0826000	Os01g0826000	4327517				Oryza sativa mRNA for ATX protein	18250911	AJ308374					chr01(35331662-35332461)
55444	OsAffx.7132.1.S1_at	LOC_Os11g17380	Os11g0274300	Os11g0274300	9271600											chr11(9689797-9683008)
6567	Os.19114.1.S1_at	LOC_Os04g59130	Os04g0687900	Os04g0687900	4337480	Os04g0687900	Os04g0687900	Os.19114	Oryza sativa Japonica Group cDNA clone:001-104-G09, full insert sequence	32972565	AK062547					chr04(34991027-34994680)
3870	Os.14929.1.S1_at	LOC_Os08g03610	Os08g0130100	Os08g0130100	4344587				Oryza sativa Japonica Group cDNA clone:J013104B05, full insert sequence	37990077	AK120454					chr08(1687806-1685246)
4594	Os.16037.1.S1_at	LOC_Os04g53390														chr04(31616827-31618125)
18702	Os.49657.1.S1_at	LOC_Os09g28560	Os09g0459600	Os09g0459600	4347278	Os09g0459600	Os09g0459600	Os.7369	Oryza sativa Japonica Group cDNA clone:002-150-D08, full insert sequence	32993944	AK108735					chr09(17370402-17365406)
51325	OsAffx.31304.1.S1_at	LOC_Os11g35120	Os11g0553500	Os11g0553500	4350715											chr11(20125006-20122967)	nucleotide binding///protein kinase activity///protein serine/threonine kinase activity///ATP binding///kinase activity	protein phosphorylation		GO:0000166///GO:0004672///GO:0004674///GO:0005524///GO:0016301	GO:0006468
31730	Os.9894.1.S1_at	LOC_Os02g57120	Os02g0816300	Os02g0816300	4331138	Os02g0816300	Os02g0816300	Os.9894	Oryza sativa Japonica Group cDNA clone:J013042C23, full insert sequence	32981902	AK071879					chr02(34975175-34984010)
7693	Os.21888.1.S1_at	LOC_Os06g05910	Os06g0152400	Os06g0152400	4340158	Os06g0152400	Os06g0152400	Os.21888	Oryza sativa Japonica Group cDNA clone:002-114-B04, full insert sequence	32974658	AK064640					chr06(2705063-2708711)			mitochondrion			GO:0005739
6283	Os.18648.1.S1_at	LOC_Os07g04940	Os07g0142300	Os07g0142300	4342377	Os07g0142300	Os07g0142300	Os.18648	Oryza sativa Japonica Group cDNA clone:002-151-F04, full insert sequence	32994032	AK108823					chr07(2180139-2178673)
20300	Os.50953.1.S1_at	LOC_Os06g49970	Os06g0713800	Os06g0713800	4342055				Oryza sativa Japonica Group cDNA clone:001-031-F08, full insert sequence	32969689	AK059671					chr06(30261780-30265917)			cytoplasmic membrane-bounded vesicle			GO:0016023
13499	Os.34841.1.S1_at	LOC_Os10g38870	Os10g0532300	Os10g0532300	4349216				Oryza sativa Japonica Group cDNA clone:J023035E16, full insert sequence	32979958	AK069934					chr10(20632006-20630562)
4846	Os.16563.1.S1_at	LOC_Os07g38840	Os07g0575900	Os07g0575900	4343701	Os07g0575900	Os07g0575900	Os.16563	Oryza sativa Japonica Group cDNA clone:001-200-E05, full insert sequence	32990849	AK105640					chr07(23297319-23301223)
22367	Os.52678.1.S1_at	LOC_Os04g41130	Os04g0488400	Os04g0488400	4336228				Oryza sativa Japonica Group cDNA clone:J013159E08, full insert sequence	32978755	AK068736					chr04(24210616-24205863)
7937	Os.22624.1.A1_at	LOC_Os02g43920	Os02g0656300	Os02g0656300	4330199	Os02g0656400	Os02g0656400	Os.22624	Oryza sativa Japonica Group cDNA clone:001-009-G07, full insert sequence	32968958	AK058940					chr02(26505239-26509976)
28056	Os.5817.1.S1_at	LOC_Os06g09560	Os06g0195800	Os06g0195800	4340388	Os06g0195800	Os06g0195800	Os.5817	Oryza sativa Japonica Group cDNA clone:002-175-E11, full insert sequence	32996285	AK111076					chr06(4866844-4869169)
17019	Os.47136.1.A1_x_at	LOC_Os01g27360	Os01g0371200	Os01g0371200	4325710											chr01(15282047-15280104)	glutathione transferase activity///transferase activity			GO:0004364///GO:0016740
30390	Os.8510.1.S1_at	LOC_Os10g18760	Os10g0333700	Os10g0333700	9270308											chr10(9470220-9471807)
21732	Os.52142.1.S1_at	LOC_Os07g16600	Os07g0268800	Os07g0268800	4342892	Os07g0268800	Os07g0268800	Os.52142	Oryza sativa Japonica Group cDNA clone:J013002D03, full insert sequence	32975193	AK065175					chr07(9737293-9739804)
20311	Os.50961.1.S1_at	LOC_Os03g58890	Os03g0803500	Os03g0803500	4334477				Oryza sativa Japonica Group cDNA clone:006-203-E11, full insert sequence	32969777	AK059759					chr03(33517395-33515389)
598	Os.10497.1.S1_s_at	LOC_Os07g23640	Os07g0418600	Os07g0418600	4343033				Oryza sativa Japonica Group cDNA clone:001-205-D07, full insert sequence	32991165	AK105956					chr07(13354304-13353104)
1336	Os.1131.1.S1_at	LOC_Os06g16350	Os06g0274800	Os06g0274800	4340745				Oryza sativa Japonica Group cDNA clone:001-006-E04, full insert sequence	32970313	AK060295					chr06(9327212-9324991)
13071	Os.33674.1.S1_at	LOC_Os04g54390	Os04g0636400	Os04g0636400	9269929											chr04(32177858-32179928)
47822	OsAffx.28152.1.S1_at	LOC_Os06g47530	Os06g0690200	Os06g0690200	4341900											chr06(28773433-28768507)
5519	Os.17652.1.S2_s_at	LOC_Os03g43720	Os03g0638200	Os03g0638200	4333528	Os03g0638200	Os03g0638200	Os.26145	Oryza sativa Japonica Group cDNA clone:001-041-E05, full insert sequence	37988834	AK119211					chr03(24447214-24452023)
28583	Os.6389.1.S1_at	LOC_Os01g06310	Os01g0155800	Os01g0155800	4324081	Os01g0155800	Os01g0155800	Os.6389	AU165804 Rice panicle at ripening stage Oryza sativa Japonica Group cDNA clone E12044, mRNA sequence	11565168	AU165804					chr01(2998576-3000204)
26892	Os.5661.1.S1_s_at	LOC_Os08g39694	Os08g0507400	Os08g0507400	4345986				Oryza sativa Japonica Group cDNA clone:J013059L23, full insert sequence	32984846	AK099637					chr08(25118577-25131657)
41480	OsAffx.21835.1.S1_at	LOC_Os01g70990	Os01g0936000	Os01g0936000	4326522											chr01(41089260-41089637)
24319	Os.54351.1.S1_at	LOC_Os08g31250	Os08g0404500	Os08g0404500	4345525				Oryza sativa Japonica Group cDNA clone:J033132H06, full insert sequence	32988765	AK103556					chr08(19322423-19323490)
28003	Os.5757.1.S1_at	LOC_Os12g38360	Os12g0571700	Os12g0571700	4352586	Os12g0571700	Os12g0571700	Os.5757	Oryza sativa Japonica Group cDNA clone:001-005-B10, full insert sequence	32968873	AK058855					chr12(23499024-23499655)			cytoplasmic membrane-bounded vesicle			GO:0016023
6347	Os.18723.1.S1_at	LOC_Os08g37210	Os08g0477100	Os08g0477100	4345832				Oryza sativa Japonica Group cDNA clone:002-149-B01, full insert sequence	32993888	AK108679					chr08(23502596-23500229)
2216	Os.12127.2.S1_x_at	LOC_Os09g30340	Os09g0481200	Os09g0481200	4347395				Oryza sativa partial mRNA for putative photosystem I chain V precursor (xd17 gene)	37776920	AJ417528					chr09(18468701-18470296)
7713	Os.22000.1.S1_at	LOC_Os06g51060	Os06g0726200	Os06g0726200	4342115	Os06g0726200	Os06g0726200	Os.22988	Oryza sativa Japonica Group cDNA clone:006-205-D05, full insert sequence	32971060	AK061042					chr06(30889713-30891068)
44054	OsAffx.24544.1.S1_at	LOC_Os02g32770	Os02g0529800	Os02g0529800	4329541											chr02(19457493-19453201)	monooxygenase activity///iron ion binding///electron carrier activity///oxidoreductase activity///heme binding///metal ion binding	oxidation reduction		GO:0004497///GO:0005506///GO:0009055///GO:0016491///GO:0020037///GO:0046872	GO:0055114
11967	Os.29842.1.S1_x_at	LOC_Os01g50820	Os01g0704100	Os01g0704100	4324249	Os01g0704100	Os01g0704100	Os.29842	Oryza sativa Japonica Group cDNA clone:002-147-B08, full insert sequence	32994985	AK109776					chr01(29187805-29189920)
7128	Os.20378.1.S1_at	LOC_Os05g28830	Os05g0356700	Os05g0356700	4338521	Os05g0356700	Os05g0356700	Os.20378	Oryza sativa Japonica Group cDNA clone:J023076I22, full insert sequence	32981054	AK071031					chr05(16838776-16836621)
27661	Os.57306.1.S1_at	LOC_Os03g31480	Os03g0428700	Os03g0428700	4333168	Os03g0428700	Os03g0428700	Os.57306	Oryza sativa Japonica Group cDNA clone:002-180-G03, full insert sequence	32996482	AK111273					chr03(17933558-17934572)
29129	Os.7189.1.S1_at	LOC_Os11g04010	Os11g0134700	Os11g0134700	4349702				Oryza sativa Japonica Group cDNA clone:J013001B03, full insert sequence	32974984	AK064966					chr11(1617301-1615649)
38974	OsAffx.18842.1.S1_at	LOC_Os11g14040	Os11g0245100	Os11g0245100	9266826											chr11(7787909-7790606)
17973	Os.49077.1.A1_at	LOC_Os03g45390	Os03g0656800	Os03g0656800	4333617				Oryza sativa Japonica Group cDNA clone:J023019N22, full insert sequence	32979530	AK069506					chr03(25622225-25625097)
30055	Os.8120.1.S1_at	LOC_Os04g33570	Os04g0411400	Os04g0411400	4335774				Oryza sativa Japonica Group cDNA clone:002-169-A07, full insert sequence	32995831	AK110622					chr04(20149558-20147073)
44371	OsAffx.24843.1.S1_at	LOC_Os02g53160	Os02g0771400	Os02g0771400	4330871											chr02(32536228-32532269)
8266	Os.23154.2.S1_at	LOC_Os02g50690	Os02g0740400	Os02g0740400	4330677				Oryza sativa Japonica Group cDNA clone:002-181-H05, full insert sequence	32996569	AK111360					chr02(30961730-30959713)
18480	Os.49479.1.S1_at	LOC_Os05g05020	Os05g0142000	Os05g0142000	4337766				Oryza sativa Japonica Group cDNA clone:J023107H06, full insert sequence	32981670	AK071647					chr05(2437558-2436899)
28900	Os.6847.1.S1_at	LOC_Os07g22350	Os07g0406300	Os07g0406300	4342988				Oryza sativa Japonica Group cDNA clone:J013000I19, full insert sequence	32974885	AK064867					chr07(12549067-12543217)
39203	OsAffx.19111.1.S1_s_at	LOC_Os11g31900	Os11g0521500	Os11g0521500	4350605											chr11(18287094-18284933)	acyl carrier activity///phosphopantetheine binding///cofactor binding	fatty acid biosynthetic process///lipid biosynthetic process	plastid	GO:0000036///GO:0031177///GO:0048037	GO:0006633///GO:0008610	GO:0009536
8772	Os.23978.1.A1_at	LOC_Os04g41460	Os04g0491700	Os04g0491700	4336250											chr04(24386566-24381965)	transporter activity///substrate-specific transmembrane transporter activity	transport///transmembrane transport	membrane///integral to membrane	GO:0005215///GO:0022891	GO:0006810///GO:0055085	GO:0016020///GO:0016021
10577	Os.27143.1.S1_at	LOC_Os07g48060	Os07g0677600	Os07g0677600	4344282				Oryza sativa Japonica Group cDNA clone:006-203-B02, full insert sequence	32971002	AK060984					chr07(28691648-28689616)
9095	Os.24644.1.S1_at	LOC_Os04g49890	Os04g0588600	Os04g0588600	4336809											chr04(29557179-29565106)			membrane			GO:0016020
30147	Os.8241.1.S1_at	LOC_Os04g24140	Os04g0306400	Os04g0306400	4335430				Oryza sativa Japonica Group cDNA clone:J033129E13, full insert sequence	32988652	AK103443					chr04(13792992-13794259)
774	Os.10689.1.S1_at	LOC_Os06g02019	Os06g0110000	Os06g0110000	4339885	Os06g0110000	Os06g0110000	Os.10689	Oryza sativa Japonica Group cDNA clone:J023020M04, full insert sequence	32979453	AK069429					chr06(579666-585451)
31072	Os.9216.1.S1_at	LOC_Os03g26210	Os03g0379300	Os03g0379300	4332972				Oryza sativa Japonica Group cDNA clone:J013159M16, full insert sequence	32978721	AK068704					chr03(14998709-15000852)
36668	OsAffx.16008.1.S1_at	LOC_Os06g50420///LOC_Os06g50650	Os06g0721800	Os06g0721800	9266352											chr06(30526972-30528072)
15209	Os.409.1.S1_at	LOC_Os07g15460	Os07g0258400	Os07g0258400	4342862	Os07g0258400	Os07g0258400	Os.409	Oryza sativa Japonica Group cDNA clone:J033132H19, full insert sequence	32988766	AK103557					chr07(8965029-8969888)			membrane			GO:0016020
13909	Os.3634.1.S1_a_at	LOC_Os01g13280	Os01g0233900	Os01g0233900	4324290	Os01g0233900	Os01g0233900	Os.3634	Oryza sativa Japonica Group cDNA clone:J023115K12, full insert sequence	32985923	AK100714					chr01(7408640-7403888)
54724	OsAffx.6009.1.S1_at	LOC_Os08g32840	Os08g0424100	Os08g0424100	9267362											chr08(20348392-20351041)
7742	Os.22197.1.S1_at	LOC_Os06g20200	Os06g0306600	Os06g0306600	4340844	Os06g0306600	Os06g0306600	Os.22197	Oryza sativa Japonica Group cDNA clone:J023004G05, full insert sequence	32984471	AK099262					chr06(11585344-11587080)
21337	Os.51820.1.S1_at	LOC_Os04g57870	Os04g0675000	Os04g0675000	4337385											chr04(34278670-34271961)
22913	Os.53150.1.S1_at	LOC_Os08g41730	Os08g0529100	Os08g0529100	4346117				Oryza sativa Japonica Group cDNA clone:J023080M07, full insert sequence	32981042	AK071019					chr08(26339601-26341825)
1221	Os.11193.1.S1_at	LOC_Os03g55240	Os03g0760200	Os03g0760200	4334183	Os03g0760200	Os03g0760200	Os.11193	Oryza sativa Japonica Group cDNA clone:J013075G04, full insert sequence	32976778	AK066760					chr03(31433633-31439004)
15387	Os.42067.1.S1_at	LOC_Os01g55560	Os01g0760900	Os01g0760900	4327017				Oryza sativa Japonica Group cDNA clone:002-130-D05, full insert sequence	32992782	AK107573					chr01(32012376-32009433)
24732	Os.54712.1.S1_at	LOC_Os04g48040	Os04g0568800	Os04g0568800	4336702	Os04g0568800	Os04g0568800	Os.54712	Oryza sativa Japonica Group cDNA clone:002-111-A05, full insert sequence	32991780	AK106571					chr04(28403130-28398294)
15125	Os.40342.1.A1_at	LOC_Os06g18900	Os06g0292400	Os06g0292400	4340794											chr06(10741349-10737693)			membrane			GO:0016020
52808	OsAffx.3554.1.S1_at	LOC_Os03g48626														chr03(27722107-27716807)
5188	Os.17160.1.S1_at	LOC_Os04g01780	Os02g0831200	Os02g0831200	4331249											chr04(497114-500011)
25311	Os.55224.1.S1_at	LOC_Os12g14220														chr12(8073690-8074221)
56115	OsAffx.7936.1.S1_at	LOC_Os10g39360														chr10(20932429-20933688)
14130	Os.3729.1.S1_at	LOC_Os01g04050	Os01g0132000	Os01g0132000	4325794	Os01g0132000	Os01g0132000	Os.3729	Oryza sativa IAI2 mRNA for wound induced protein homolog, complete cds	15887005	AB059238					chr01(1760135-1759140)
21277	Os.51774.1.S1_at	NA	Os04g0581700	Os04g0581700	4336768											NA
20644	Os.51246.1.S1_at	LOC_Os11g11780	Os11g0225000	Os11g0225000	4350110	Os11g0225000	Os11g0225000	Os.51246	Oryza sativa Japonica Group cDNA clone:001-101-D06, full insert sequence	32972346	AK062328					chr11(6534826-6537442)
36363	OsAffx.15672.2.S1_at	LOC_Os06g29950	Os06g0495100	Os06g0495100	4341095											chr06(17241874-17247087)	drug transmembrane transporter activity///antiporter activity	drug transmembrane transport///transmembrane transport	membrane///membrane	GO:0015238///GO:0015297	GO:0006855///GO:0055085	GO:0016020///GO:0016020
527	Os.10422.1.S1_at	LOC_Os05g40630	Os05g0484800	Os05g0484800	4339136				Oryza sativa Japonica Group cDNA clone:J023118G11, full insert sequence	32981857	AK071834					chr05(23764045-23762994)
54562	OsAffx.5812.1.S1_at	LOC_Os08g14210														chr08(8492865-8494320)
8990	Os.24473.1.A1_s_at	LOC_Os11g03910///LOC_Os12g03730	Os11g0133800	Os11g0133800	4349695	Os11g0133800	Os11g0133800	Os.24473	BR060013B11H09.ab1 IRRI clones Oryza sativa Indica Group cDNA clone BR060013B11H09.ab1 similar to No protein aligment, mRNA sequence	25805920	CA761881					chr11(1561203-1564097)			membrane			GO:0016020
14430	Os.37955.2.S1_at	LOC_Os03g27019	Os03g0387900	Os03g0387900	4333004	Os03g0387900	Os03g0387900	Os.39063	Oryza sativa Japonica Group cDNA clone:001-111-A07, full insert sequence	32973103	AK063085					chr03(15466478-15472489)
30248	Os.8360.1.S1_at	LOC_Os01g24550	Os01g0347500	Os01g0347500	4326499	Os01g0347500	Os01g0347500	Os.57668	AU031835 Rice root Oryza sativa Japonica Group cDNA clone R2023_20Z, mRNA sequence	3767808	AU031835					chr01(13838313-13836880)
1881	Os.11816.1.S1_at	LOC_Os04g37490	Os04g0447700	Os04g0447700	4335976				Oryza sativa Japonica Group cDNA clone:002-137-F08, full insert sequence	32993257	AK108048					chr04(22138742-22141789)			mitochondrion			GO:0005739
46813	OsAffx.27188.2.S1_at	LOC_Os05g35830	Os05g0433100	Os05g0433100	9266784											chr05(21196252-21197369)
1349	Os.11327.1.S1_at	LOC_Os03g18130	Os03g0291500	Os03g0291500	4332506											chr03(10123320-10118809)
1857	Os.11795.1.S1_a_at	LOC_Os03g63950	Os03g0856500	Os03g0856500	4334840				Oryza sativa Japonica Group cDNA clone:001-038-C09, full insert sequence	32989942	AK104733					chr03(36124964-36127562)
17402	Os.47879.1.A1_at	LOC_Os08g01670														chr08(390196-388662)
31662	Os.9828.1.S1_at	LOC_Os07g44920	Os07g0643800	Os07g0643800	4344084	Os07g0643800	Os07g0643800	Os.9828	Oryza sativa Japonica Group cDNA clone:J033148P14, full insert sequence	32989067	AK103858					chr07(26801466-26802481)
23407	Os.53575.1.S1_s_at	LOC_Os03g21970	Os03g0338400	Os03g0338400	4332778				Oryza sativa Japonica Group cDNA clone:J033029P04, full insert sequence	32983401	AK073378					chr03(12586262-12588565)
27650	Os.57295.1.S1_at	LOC_Os01g40950	Os01g0592500	Os01g0592500	4326377	Os01g0592500	Os01g0592500	Os.57295	Oryza sativa Japonica Group cDNA clone:002-180-E03, full insert sequence	32996462	AK111253					chr01(23167281-23166562)
17619	Os.48057.1.S1_at	LOC_Os03g13390	Os03g0237100	Os03g0237100	4332187	Os03g0237100	Os03g0237100	Os.48057	Oryza sativa Japonica Group cDNA clone:J033064L19, full insert sequence	32983761	AK073738					chr03(7227962-7230747)
16739	Os.46776.1.S1_s_at	LOC_Os09g26960	Os09g0441400	Os09g0441400	4347176	Os09g0441400	Os09g0441400	Os.10943	Oryza sativa Japonica Group cDNA clone:J013107D15, full insert sequence	37988279	AK111616					chr09(16386700-16389414)
47056	OsAffx.27422.1.S1_at	LOC_Os06g02520	Os06g0115600	Os06g0115600	4339924											chr06(870775-874188)
31160	Os.9306.1.S1_at	LOC_Os01g11230	Os01g0210500	Os01g0210500	4325558				Oryza sativa Japonica Group cDNA clone:J013136I24, full insert sequence	32978347	AK068329					chr01(6008027-6006818)
39453	OsAffx.19386.1.S1_at	LOC_Os11g45280														chr11(26927706-26934995)
33705	OsAffx.12600.1.S1_at	LOC_Os02g51760	Os02g0753900	Os02g0753900	4330760									tigr:9630.m05091		chr02(31698299-31701526)
394	Os.10274.4.S1_at	LOC_Os12g03810	Os12g0132200	Os12g0132200	4351419				Oryza sativa Japonica Group cDNA clone:001-027-G04, full insert sequence	37988616	AK111953					chr12(1553888-1559308)			mitochondrion			GO:0005739
50856	OsAffx.30869.1.S1_at	LOC_Os11g07840	Os11g0180100	Os11g0180100	9271639											chr11(3995799-3992535)
2167	Os.12082.1.S1_at	LOC_Os04g39350	Os04g0469000	Os04g0469000	4336109				Oryza sativa Japonica Group cDNA clone:001-107-E07, full insert sequence	32972834	AK062816					chr04(23238194-23237362)
9784	Os.26226.1.S1_at	LOC_Os02g02780	Os02g0120100	Os02g0120100	4328109				Oryza sativa Japonica Group cDNA clone:J033136N12, full insert sequence	32988913	AK103704					chr02(1056830-1050786)
2561	Os.12420.1.S1_at	LOC_Os08g27720	Os08g0364900	Os08g0364900	4345385				Oryza sativa Japonica Group cDNA clone:001-127-G12, full insert sequence	32990742	AK105533					chr08(16889633-16893716)
7764	Os.22278.1.S1_at	LOC_Os09g38320	Os09g0555500	Os09g0555500	4347813	Os09g0555500	Os09g0555500	Os.87777	Oryza sativa Japonica Group cDNA clone:002-139-G05, full insert sequence	32993363	AK108154					chr09(22044912-22041486)
10339	Os.26932.1.S1_at	LOC_Os07g37320	Os07g0559700	Os07g0559700	4343590	Os07g0559700	Os07g0559700	Os.26932	Oryza sativa (japonica cultivar-group) monosaccharide transporter 6 (MST6) mRNA, complete cds	33694267	AY342322					chr07(22354813-22352101)
52185	OsAffx.32059.1.S1_at	LOC_Os12g36840	Os12g0555100	Os12g0555100	9267850											chr12(22551620-22553001)		defense response///response to biotic stimulus			GO:0006952///GO:0009607
25277	Os.55193.1.S1_at	LOC_Os12g42280	Os12g0617400	Os12g0617400	9270250	Os12g0617400	Os12g0617400	Os.55193	Oryza sativa Japonica Group cDNA clone:002-131-F10, full insert sequence	32992858	AK107649					chr12(26234624-26237188)
20061	Os.50747.1.S1_at	LOC_Os08g43510														chr08(27516748-27519615)
31297	Os.9462.2.S1_at	LOC_Os12g41715	Os12g0611200	Os12g0611200	4352769											chr12(25799294-25794758)	nucleotide binding///nucleic acid binding///RNA binding///helicase activity///ATP binding///ATP-dependent helicase activity///hydrolase activity		mitochondrion	GO:0000166///GO:0003676///GO:0003723///GO:0004386///GO:0005524///GO:0008026///GO:0016787		GO:0005739
23519	Os.53667.1.S1_at	LOC_Os06g35480	Os06g0546500	Os06g0546500	4341247				Oryza sativa Japonica Group cDNA clone:J033068K09, full insert sequence	32983856	AK073833					chr06(20676670-20675133)
12636	Os.32455.1.S1_at	LOC_Os01g54670	Os01g0750500	Os01g0750500	4324627				Oryza sativa Japonica Group cDNA clone:J013112J21, full insert sequence	32977534	AK067516					chr01(31456507-31452288)
5313	Os.17334.1.S1_s_at	LOC_Os04g38780	Os04g0461400	Os04g0461400	4336058											chr04(22860546-22863165)
35660	OsAffx.14888.1.S1_at	LOC_Os05g30500	Os05g0368000	Os05g0368000	4338570											chr05(17610415-17611223)
20320	Os.50969.1.S1_x_at	LOC_Os03g46150	Os03g0664400	Os03g0664400	9266699											chr03(26094061-26095030)
12957	Os.33309.1.S1_at	LOC_Os01g56810	Os01g0775400	Os01g0775400	4327887	Os01g0775400	Os01g0775400	Os.33309	Oryza sativa Japonica Group cDNA clone:J023149O03, full insert sequence	32986231	AK101022					chr01(32791707-32787443)
31384	Os.9543.1.S1_at	LOC_Os08g26350	Os08g0352100	Os08g0352100	4345353	Os08g0352100	Os08g0352100	Os.9543	AU085732 Rice callus Oryza sativa Japonica Group cDNA clone C52093, mRNA sequence	7332386	AU085732					chr08(16062993-16061832)
1995	Os.11923.1.S1_x_at	LOC_Os05g33630	Os05g0406100	Os05g0406100	4338756	Os05g0406100	Os05g0406100	Os.11923	Oryza sativa Japonica Group cDNA clone:J023041D03, full insert sequence	32980092	AK070068					chr05(19723446-19717620)
28293	Os.6089.1.S1_at	LOC_Os04g15920	Os04g0229100	Os04g0229100	4335223				Oryza sativa Japonica Group cDNA clone:J023091M10, full insert sequence	32981507	AK071484					chr04(8634620-8632316)
13863	Os.36161.1.S1_at	LOC_Os01g58960	Os01g0803800	Os01g0803800	4327537	Os01g0803800	Os01g0803800	Os.36161	Oryza sativa Japonica Group cDNA clone:002-107-B08, full insert sequence	32974324	AK064306					chr01(34083713-34085470)
769	Os.10682.1.S1_at	LOC_Os08g05960														chr08(3241791-3242442)
15622	Os.4404.1.S1_s_at	LOC_Os06g01966	Os06g0109200	Os06g0109200	4339878	Os06g0109200	Os06g0109200	Os.4404	Oryza sativa Japonica Group cDNA clone:001-006-A04, full insert sequence	32970296	AK060278					chr06(542058-544781)
4324	Os.15706.1.S1_at	LOC_Os01g47580	Os01g0666000	Os01g0666000	4326857	Os01g0666000	Os01g0666000	Os.15706	Oryza sativa Japonica Group cDNA clone:J023057H08, full insert sequence	32980694	AK070670					chr01(27229248-27225131)
23432	Os.53599.1.S1_at	LOC_Os06g35650	Os06g0549600	Os06g0549600	4341259				Oryza sativa Japonica Group cDNA clone:J033046H14, full insert sequence	32983528	AK073505					chr06(20809008-20807190)
2982	Os.12988.1.S1_at	LOC_Os02g11040	Os02g0205200	Os02g0205200	4328673	Os02g0205200	Os02g0205200	Os.12988	Oryza sativa Japonica Group cDNA clone:002-116-D06, full insert sequence	32992028	AK106819					chr02(5914192-5912591)
5543	Os.17690.1.S1_at	LOC_Os07g06840	Os07g0162500	Os07g0162500	4342461				Oryza sativa Japonica Group cDNA clone:006-310-E02, full insert sequence	32971548	AK061530					chr07(3342597-3341151)
26190	Os.55989.1.S1_at	LOC_Os04g47810	Os04g0565900	Os04g0565900	4336685				Oryza sativa Japonica Group cDNA clone:002-155-A07, full insert sequence	32994303	AK109094					chr04(28186705-28184224)
14460	Os.38017.1.S1_s_at	LOC_Os05g31750	Os05g0382600	Os05g0382600	4338644				AU031467 Rice cDNA from immature leaf including apical meristem Oryza sativa Japonica Group cDNA clone E61640_1A, mRNA sequence	3767357	AU031467					chr05(18436083-18433817)
8291	Os.23181.1.S1_at	LOC_Os01g03530	Os01g0126100	Os01g0126100	4326010	Os01g0126100	Os01g0126100	Os.23181	Oryza sativa Japonica Group cDNA clone:002-120-A08, full insert sequence	32992199	AK106990					chr01(1432033-1435811)
29313	Os.7354.1.S1_at	LOC_Os03g30200	Os03g0415500	Os03g0415500	4333113	Os03g0415500	Os03g0415500	Os.7354	Oryza sativa Japonica Group cDNA clone:002-143-B04, full insert sequence	32993644	AK108435					chr03(17235391-17239891)
44681	OsAffx.25131.1.S1_at	LOC_Os03g18250	Os03g0293700	Os03g0293700												chr03(10230273-10229528)
56083	OsAffx.7879.1.S1_at	LOC_Os12g43510	Os12g0630600	Os12g0630600	4352859									tigr:9640.m04283		chr12(26951798-26952697)			mitochondrion			GO:0005739
18888	Os.49804.1.S1_at	LOC_Os11g47310	Os11g0695800	Os11g0695800	4351173	Os11g0695800	Os11g0695800	Os.49804	Oryza sativa Japonica Group cDNA clone:J013134B12, full insert sequence	37988315	AK111652					chr11(27931693-27928015)
6699	Os.19401.1.S1_at	LOC_Os03g04100	Os03g0133300	Os03g0133300	4331522	Os03g0133300	Os03g0133300	Os.19401	Oryza sativa Japonica Group cDNA clone:002-111-E05, full insert sequence	32974528	AK064510					chr03(1872277-1877446)
7028	Os.20230.1.S1_at	LOC_Os11g37950	Os11g0592000	Os11g0592000	4350821				Oryza sativa Japonica Group cDNA clone:J023056K07, full insert sequence	37990682	AK121059					chr11(22035878-22036980)			cytoplasmic membrane-bounded vesicle			GO:0016023
12098	Os.30516.1.S1_at	LOC_Os01g67360	Os01g0899200	Os01g0899200	4325031	Os01g0899200	Os01g0899200	Os.30516	Oryza sativa Japonica Group cDNA clone:002-150-D09, full insert sequence	32993945	AK108736					chr01(39104721-39101233)
14194	Os.3749.1.S1_at	LOC_Os01g12270	Os01g0222600	Os01g0222600	4326700				Oryza sativa Japonica Group cDNA clone:J023107H23, full insert sequence	37990899	AK121276					chr01(6703666-6703403)
281	Os.10150.1.S1_at	LOC_Os03g12890	Os03g0231600	Os03g0231600	4332151	Os03g0231600	Os03g0231600	Os.19241	OSJNEe09K23.r OSJNEe Oryza sativa Japonica Group cDNA clone OSJNEe09K23 3-, mRNA sequence	29678300	CB674575					chr03(6946993-6950342)
29305	Os.7348.1.S1_at	LOC_Os08g38910	Os08g0498400	Os08g0498400	4345935				Oryza sativa Japonica Group cDNA clone:J013030H15, full insert sequence	32975533	AK065515					chr08(24594839-24590231)
8130	Os.22928.2.S1_at	LOC_Os02g37040	Os02g0580900	Os02g0580900	4329781				Oryza sativa Japonica Group cDNA clone:J013113P19, full insert sequence	37990109	AK120486					chr02(22368547-22364038)
26262	Os.56054.1.S1_at	LOC_Os03g05700	Os03g0151500	Os03g0151500	4331642				Oryza sativa Japonica Group cDNA clone:002-156-A04, full insert sequence	32994390	AK109181					chr03(2841387-2840786)
37734	OsAffx.17329.1.S1_s_at	LOC_Os08g34510	Os08g0444500	Os08g0444500	4345703											chr08(21651383-21651102)
14535	Os.38157.1.S1_s_at	LOC_Os09g39910	Os09g0572400	Os09g0572400	4347924	Os09g0572400	Os09g0572400	Os.38157	Oryza sativa Japonica Group cDNA clone:J023004J15, full insert sequence	32979065	AK069041					chr09(22887111-22882557)
52959	OsAffx.3763.1.S1_s_at	LOC_Os04g10420	Os04g0183100	Os04g0183100	4335104											chr04(5661938-5651287)
26568	Os.5632.1.S1_a_at	LOC_Os05g35470	Os05g0429600	Os05g0429600	9268627											chr05(21017321-21015874)			mitochondrion///plastid			GO:0005739///GO:0009536
17731	Os.48328.1.S1_at	LOC_Os01g24560	Os01g0347600	Os01g0347600	4326500					0						chr01(13841246-13842723)			cytoplasmic membrane-bounded vesicle			GO:0016023
46487	OsAffx.26838.1.S1_at	LOC_Os05g11600														chr05(6571046-6570762)
11847	Os.28952.1.S1_at	LOC_Os01g08810	Os01g0183600	Os01g0183600	4325338				Oryza sativa Japonica Group cDNA clone:002-172-C07, full insert sequence	32996061	AK110852					chr01(4420318-4422107)
35288	OsAffx.14448.1.S1_at	LOC_Os04g56930	Os04g0664900	Os04g0664900	4337313											chr04(33761416-33758887)	hydrolase activity, hydrolyzing O-glycosyl compounds///beta-fructofuranosidase activity///hydrolase activity///hydrolase activity, acting on glycosyl bonds	carbohydrate metabolic process///metabolic process	extracellular region///cell wall///apoplast	GO:0004553///GO:0004564///GO:0016787///GO:0016798	GO:0005975///GO:0008152	GO:0005576///GO:0005618///GO:0048046
31792	Os.9975.1.S1_at	LOC_Os03g17200	Os03g0280400	Os03g0280400	4332439				Oryza sativa Japonica Group cDNA clone:001-122-C05, full insert sequence	32973863	AK063845					chr03(9574478-9575268)
3966	Os.15087.1.S1_at	LOC_Os03g12150	Os03g0221700	Os03g0221700	4332099				Oryza sativa Japonica Group cDNA clone:001-033-A08, full insert sequence	32970783	AK060765					chr03(6376128-6379731)
16547	Os.46618.1.S1_at	LOC_Os10g41550	Os10g0565200	Os10g0565200	4349417											chr10(22256139-22252672)			plastid			GO:0009536
4440	Os.15838.1.A1_at	LOC_Os02g13790														chr02(7449739-7450231)
18008	Os.49100.1.A1_x_at	LOC_Os03g09970	Os03g0195900	Os03g0195900	4331936	Os03g0195900	Os03g0195900	Os.49100	Oryza sativa Japonica Group cDNA clone:002-108-G06, full insert sequence	32991761	AK106552					chr03(4983579-4991413)
12074	Os.30373.1.S1_at	LOC_Os01g64620	Os01g0866000	Os01g0866000	4324798				Oryza sativa Japonica Group cDNA clone:002-152-H11, full insert sequence	32994133	AK108924					chr01(37504112-37505046)
5749	Os.17985.1.S1_s_at	LOC_Os03g56500	Os03g0776400	Os03g0776400	4334292											chr03(32187968-32186197)
16844	Os.46840.1.S1_x_at	LOC_Os10g34700	Os10g0488400	Os10g0488400	4348959	Os10g0488400	Os10g0488400	Os.46840	Oryza sativa Japonica Group cDNA clone:002-143-D12, full insert sequence	32993674	AK108465					chr10(18433176-18434969)
11950	Os.29819.1.S1_at	LOC_Os01g08160	Os01g0176700	Os01g0176700	4326224	Os01g0176700	Os01g0176700	Os.29819	Oryza sativa Japonica Group cDNA clone:002-147-G07, full insert sequence	32995017	AK109808					chr01(3952039-3954491)
14429	Os.37955.1.S2_at	LOC_Os03g27019	Os03g0387900	Os03g0387900	4333004	Os03g0387900	Os03g0387900	Os.39063	Oryza sativa Japonica Group cDNA clone:001-043-C07, full insert sequence	32990266	AK105057					chr03(15466478-15472489)
45979	OsAffx.26379.1.S1_at	LOC_Os04g38770	Os04g0461300	Os04g0461300	4336057									tigr:9632.m03661		chr04(22855052-22856377)
6243	Os.18598.1.S1_at	LOC_Os03g49260	Os03g0699700	Os03g0699700	4333818	Os03g0699700	Os03g0699700	Os.18598	Oryza sativa Japonica Group r9-LOX1 mRNA for 9-lipoxigenase, complete cds	38636548	AB099850					chr03(28042495-28046779)
5695	Os.17909.1.S1_a_at	LOC_Os12g08260	Os12g0183100	Os12g0183100	4351684	Os12g0183100	Os12g0183100	Os.20049	Oryza sativa Japonica Group cDNA clone:J013000I03, full insert sequence	32974880	AK064862					chr12(4208118-4212463)
11442	Os.27918.1.A1_at	LOC_Os03g05530	Os03g0149300	Os03g0149300	4331629				NL_17_21 Drought stress (leaf) Oryza sativa Indica Group cDNA clone NL_17_21 3-, mRNA sequence	23514300	BU673570					chr03(2752325-2746952)
10777	Os.27322.1.S1_x_at	LOC_Os01g52640	Os01g0725800	Os01g0725800	4324727	Os01g0725800	Os01g0725800	Os.91757	Oryza sativa Japonica Group cDNA clone:001-115-E12, full insert sequence	32973459	AK063441					chr01(30256707-30262944)
14144	Os.37330.1.S1_at	LOC_Os01g58860	Os01g0802700	Os01g0802700	4327533	Os01g0802700	Os01g0802700	Os.37330	Oryza sativa Japonica Group cDNA clone:001-024-E02, full insert sequence	32969247	AK059229					chr01(34005416-34002620)			membrane			GO:0016020
18024	Os.49112.1.S1_at	LOC_Os02g37180	Os02g0582800	Os02g0582800	4329796				Oryza sativa Japonica Group cDNA clone:002-140-A10, full insert sequence	32993389	AK108180					chr02(22469820-22468708)
27137	Os.56829.1.S1_at	LOC_Os03g05440	Os03g0148000	Os03g0148000	4331620	Os03g0148000	Os03g0148000	Os.56829	Oryza sativa Japonica Group cDNA clone:002-166-G10, full insert sequence	32995677	AK110468					chr03(2687287-2684553)
49112	OsAffx.29354.2.S1_x_at	LOC_Os08g26350	Os08g0352100	Os08g0352100	4345353											chr08(16062993-16061832)
2214	Os.12127.1.S1_at	LOC_Os09g30340	Os09g0481200	Os09g0481200	4347395	Os09g0481200	Os09g0481200	Os.12127	Oryza sativa Japonica Group cDNA clone:J013000C21, full insert sequence	32984056	AK098847					chr09(18468701-18470296)
25776	Os.5562.1.S1_at	LOC_Os04g51150	Os04g0600200	Os04g0600200	4336874				Oryza sativa mRNA for alternative oxidase, complete cds	6467125	AB007452					chr04(30104736-30102025)
12741	Os.32682.2.S1_x_at	LOC_Os07g02960	Os07g0120800	Os07g0120800	4342281											chr07(1100847-1104391)
47485	OsAffx.27815.1.S1_s_at	LOC_Os06g24990	Os06g0356800	Os06g0356800	4340994									tigr:9634.m02475		chr06(14641576-14640577)			cytoplasmic membrane-bounded vesicle			GO:0016023
13056	Os.33625.2.S1_at	LOC_Os01g70840	Os01g0934700	Os01g0934700	4326787	Os01g0934700	Os01g0934700	Os.33625	Oryza sativa Japonica Group cDNA clone:J033014N13, full insert sequence	32983234	AK073211					chr01(41003020-41001391)
22178	Os.52515.1.S1_at	LOC_Os07g38230	Os07g0569600	Os07g0569600	4343652				Oryza sativa Japonica Group cDNA clone:J013109B01, full insert sequence	32977617	AK067599					chr07(22926061-22924575)
44140	OsAffx.24631.1.S1_at	LOC_Os02g38410														chr02(23222903-23224983)
29924	Os.7992.1.S1_a_at	LOC_Os01g10400	Os01g0200700	Os01g0200700	4327065				Oryza sativa metallothionein-like protein mRNA, complete cds	2072554	AF001396					chr01(5477476-5478836)
18797	Os.49735.1.S1_x_at	LOC_Os12g03822	Os12g0132400	Os12g0132400	4351421	Os12g0132400	Os12g0132400	Os.88850	Oryza sativa Japonica Group cDNA clone:J013001E23, full insert sequence	37988170	AK111507					chr12(1565512-1561101)
25818	Os.55658.1.S1_at	LOC_Os02g50060	Os02g0733500	Os02g0733500	4330639				Oryza sativa Japonica Group cDNA clone:002-143-H11, full insert sequence	32993715	AK108506					chr02(30575000-30573939)
30347	Os.8465.1.S1_a_at	LOC_Os12g37530	Os12g0562100	Os12g0562100	4352522				Oryza sativa Japonica Group cDNA clone:J013000F11, full insert sequence	32974849	AK064831					chr12(23001992-22997113)			membrane///plastid			GO:0016020///GO:0009536
23616	Os.53753.1.S1_at	LOC_Os05g25430	Os05g0318600	Os05g0318600	9268893											chr05(14731620-14727235)
1199	Os.11169.1.S1_a_at	LOC_Os06g49190	Os06g0705400	Os06g0705400	4342003				Oryza sativa Japonica Group cDNA clone:001-105-F12, full insert sequence	32972685	AK062667					chr06(29806817-29807466)
31581	Os.9752.2.S1_x_at	LOC_Os12g03899	Os11g0135900	Os11g0135900	4349708	Os11g0135900	Os11g0135900	Os.9752	Oryza sativa Japonica Group cDNA clone:J023128K07, full insert sequence	32986097	AK100888					chr12(1619845-1605073)			membrane			GO:0016020
8596	Os.23635.1.S1_at	LOC_Os01g62830	Os01g0847100	Os01g0847100	4327471	Os01g0847100	Os01g0847100	Os.23635	Oryza sativa Japonica Group cDNA clone:001-121-F02, full insert sequence	32973813	AK063795					chr01(36391109-36391821)
38755	OsAffx.1860.1.S1_at	LOC_Os01g01369														chr01(189846-185246)
13082	Os.33697.1.S1_at	LOC_Os01g42090	Os01g0605700	Os01g0605700	4324213				Oryza sativa Japonica Group cDNA clone:J013020J10, full insert sequence	32984649	AK099440					chr01(23863637-23866269)
26599	Os.56345.1.S1_at	LOC_Os05g27350	Os05g0339300	Os05g0339300	4338465				Oryza sativa Japonica Group cDNA clone:002-149-F05, full insert sequence	32995107	AK109898					chr05(15838927-15837426)
36054	OsAffx.15306.1.S1_s_at	LOC_Os06g08210														chr06(3977242-3976892)
473	Os.10360.1.S1_at	LOC_Os10g38110	Os10g0525000	Os10g0525000	4349165	Os10g0525000	Os10g0525000	Os.39214	Oryza sativa Japonica Group cDNA clone:J013116M22, full insert sequence	32985134	AK099925					chr10(20344970-20340423)
2066	Os.11987.2.A1_at	LOC_Os03g07360	Os03g0169600	Os03g0169600	4331765	Os03g0169600	Os03g0169600	Os.11987	Oryza sativa Japonica Group cDNA clone:J013089G12, full insert sequence	32976930	AK066912					chr03(3737775-3740711)
2373	Os.12277.1.S1_at	LOC_Os06g04070	Os06g0131300	Os06g0131300	4340008				Oryza sativa Japonica Group cDNA clone:001-106-C03, full insert sequence	32972730	AK062712					chr06(1676407-1673046)
1699	Os.11666.1.S1_s_at	LOC_Os09g36200	Os09g0532000	Os09g0532000	4347672				Oryza sativa Japonica Group cDNA clone:001-203-B12, full insert sequence	32991019	AK105810					chr09(20870627-20868236)
2823	Os.12775.1.S1_at	LOC_Os07g41070	Os07g0602000	Os07g0602000	4343827				Oryza sativa Japonica Group cDNA clone:J023121D11, full insert sequence	32981855	AK071832					chr07(24569324-24566138)
55008	OsAffx.6372.1.S1_s_at	LOC_Os09g23300	Os09g0396900	Os09g0396900	4346978											chr09(13830867-13832653)
51231	OsAffx.31223.1.S1_at	LOC_Os11g30290	Os11g0495400	Os11g0495400												chr11(17130746-17130357)
21507	Os.51956.1.S1_at	LOC_Os02g52830	Os02g0767200	Os02g0767200	4330842	Os02g0767200	Os02g0767200	Os.51956	Oryza sativa Japonica Group cDNA clone:002-108-H07, full insert sequence	32974422	AK064404					chr02(32298113-32293905)
11648	Os.28217.1.S1_at	LOC_Os01g62810	Os01g0846800	Os01g0846800	4327469	Os01g0846800	Os01g0846800	Os.28217	Oryza sativa Japonica Group cDNA clone:001-111-A02, full insert sequence	32973098	AK063080					chr01(36378586-36384348)
8745	Os.23936.1.S1_at	LOC_Os06g01670	Os06g0105800	Os06g0105800	4339863				Oryza sativa Japonica Group cDNA clone:002-130-F07, full insert sequence	37989263	AK119640					chr06(402494-397591)
225	Os.10099.1.S1_at	LOC_Os03g13870	Os03g0242300	Os03g0242300	4332218				Oryza sativa Japonica Group cDNA clone:J013002A22, full insert sequence	32975164	AK065146					chr03(7520416-7518673)
11114	Os.27606.1.S1_at	LOC_Os03g63330	Os03g0850400	Os03g0850400	4334794	Os03g0850400	Os03g0850400	Os.59241	Oryza sativa Japonica Group cDNA clone:J033106K22, full insert sequence	37991553	AK121930					chr03(35782916-35788365)
52649	OsAffx.3291.1.S1_at	LOC_Os03g21870	Os03g0336900	Os03g0336900	4332767											chr03(12509382-12508234)
50682	OsAffx.30724.1.S1_at	LOC_Os10g39350	Os10g0538900	Os10g0538900												chr10(20925856-20927046)
48612	OsAffx.28900.1.S1_at	LOC_Os07g44460	Os07g0638600	Os07g0638600	4344048											chr07(26557340-26556318)
22443	Os.52745.1.S1_at	LOC_Os02g44654	Os02g0666500	Os02g0666500	4330250				Oryza sativa Japonica Group cDNA clone:J023003E06, full insert sequence	32979053	AK069029					chr02(27059365-27057169)
12231	Os.31094.1.S1_at	LOC_Os05g35050	Os05g0424700	Os05g0424700	4338846				Oryza sativa Japonica Group cDNA clone:002-134-A06, full insert sequence	32993057	AK107848					chr05(20741459-20742339)
28621	Os.6442.1.S1_at	LOC_Os03g08790	Os03g0186900	Os03g0186900	4331874				Oryza sativa Japonica Group cDNA clone:001-047-D08, full insert sequence	32972250	AK062232					chr03(4540353-4542109)
20811	Os.51383.1.S1_at	LOC_Os07g40910	Os07g0600200	Os07g0600200	4343817				Oryza sativa Japonica Group cDNA clone:001-203-C08, full insert sequence	32991023	AK105814					chr07(24487455-24486823)
27127	Os.5682.1.S1_at	LOC_Os09g30320	Os09g0480900	Os09g0480900	4347393				AU182306 Rice panicle at flowering stage Oryza sativa Japonica Group cDNA clone E1666, mRNA sequence	13895970	AU182306					chr09(18455838-18457654)
25657	Os.55512.1.S1_at	LOC_Os11g25700	Os11g0443700	Os11g0443700	4350428				Oryza sativa Japonica Group cDNA clone:002-140-G04, full insert sequence	32993441	AK108232					chr11(14197119-14200277)
21812	Os.52211.1.S1_at	LOC_Os07g40870	Os07g0599700	Os07g0599700	4343814				Oryza sativa Japonica Group cDNA clone:J013040D08, full insert sequence	32975681	AK065663					chr07(24477160-24476368)
31271	Os.9427.1.S1_at	LOC_Os10g05020	Os10g0139700	Os10g0139700	4348078				Oryza sativa Japonica Group cDNA clone:J013107H17, full insert sequence	32977476	AK067458					chr10(2454701-2452846)
27522	Os.57181.1.S1_at	LOC_Os02g53510	Os02g0775300	Os02g0775300	4330896				Oryza sativa Japonica Group cDNA clone:002-175-G05, full insert sequence	32996302	AK111093					chr02(32723558-32722550)
6690	Os.19385.1.S1_at	LOC_Os01g52730	Os01g0727500	Os01g0727500	4323915				Oryza sativa Japonica Group cDNA clone:002-125-B09, full insert sequence	32992415	AK107206					chr01(30324041-30321705)
24420	Os.54439.1.S1_at	LOC_Os04g41870	Os04g0496000	Os04g0496000	4336277	Os04g0496000	Os04g0496000	Os.54439	Oryza sativa Japonica Group cDNA clone:001-104-E10, full insert sequence	32990375	AK105166					chr04(24626002-24625157)
45324	OsAffx.25751.1.S1_s_at	LOC_Os03g57980	Os03g0793900	Os03g0793900	4334400											chr03(33020300-33018772)			cytoplasmic membrane-bounded vesicle			GO:0016023
16602	Os.46662.2.S1_s_at	LOC_Os10g34220	Os10g0483400	Os10g0483400	4348931											chr10(18186683-18191109)	nucleotide binding///protein kinase activity///protein serine/threonine kinase activity///ATP binding	protein phosphorylation		GO:0000166///GO:0004672///GO:0004674///GO:0005524	GO:0006468
8820	Os.24061.1.A1_at	LOC_Os02g48910	Os02g0721100	Os02g0721100	4330556	Os02g0721100	Os02g0721100	Os.81912	Oryza sativa Japonica Group cDNA clone:002-139-H07, full insert sequence	32993376	AK108167					chr02(29914469-29913368)
23217	Os.53414.1.S1_at	LOC_Os03g17810	Os03g0287400	Os03g0287400	4332483				Oryza sativa Japonica Group cDNA clone:J023131K07, full insert sequence	32982538	AK072515					chr03(9916222-9914874)			plastid			GO:0009536
3442	Os.14271.1.S1_at	LOC_Os07g43810	Os07g0631900	Os07g0631900	4344001	Os07g0631900	Os07g0631900	Os.14271	Oryza sativa Japonica Group cDNA clone:006-206-D01, full insert sequence	32971090	AK061072					chr07(26210751-26213029)
26420	Os.56191.1.S1_at	LOC_Os09g13890	Os09g0309200	Os09g0309200	4346682				Oryza sativa Japonica Group cDNA clone:002-137-A07, full insert sequence	32994791	AK109582					chr09(8172211-8176505)
943	Os.10872.1.S1_at	LOC_Os07g09420	Os07g0192000	Os07g0192000	4342626				Oryza sativa Japonica Group cDNA clone:J013027N01, full insert sequence	32975523	AK065505					chr07(4968374-4970157)
18859	Os.4978.1.S2_at	LOC_Os03g54000	Os03g0751100	Os03g0751100	4334129	Os03g0751100	Os03g0751100	Os.4978	Oryza sativa Japonica Group cDNA clone:J033092K11, full insert sequence	32987613	AK102404					chr03(30956661-30952485)
28536	Os.6335.1.S1_at	LOC_Os11g13670	Os11g0240600	Os11g0240600	4350164				Oryza sativa Japonica Group cDNA clone:001-021-G12, full insert sequence	32971607	AK061589					chr11(7491206-7489666)
9828	Os.26388.3.S1_x_at	LOC_Os01g66890	Os01g0893400	Os01g0893400	4324958											chr01(38842682-38845493)	transcription cofactor activity///histone acetyltransferase activity///protein binding///zinc ion binding	regulation of transcription, DNA-dependent	nucleus	GO:0003712///GO:0004402///GO:0005515///GO:0008270	GO:0006355	GO:0005634
30707	Os.8840.1.S1_at	LOC_Os02g48390	Os02g0714600	Os02g0714600	4330515				Oryza sativa Japonica Group cDNA clone:J033134O12, full insert sequence	32988852	AK103643					chr02(29619587-29622249)
21459	Os.51915.2.S1_at	LOC_Os03g49550	Os03g0702500	Os03g0702500	4333838				Oryza sativa Japonica Group cDNA clone:002-105-E07, full insert sequence	32974288	AK064270					chr03(28212485-28214368)
49903	OsAffx.30080.1.S1_at	LOC_Os09g29510	Os09g0471200	Os09g0471200	4347337											chr09(17953034-17948935)			cytoplasmic membrane-bounded vesicle			GO:0016023
16403	Os.46533.1.S1_at	LOC_Os10g30410	Os10g0440000	Os10g0440000	4348722				Oryza sativa Japonica Group cDNA clone:J013112H19, full insert sequence	32977609	AK067591					chr10(15739788-15735424)			cytoplasmic membrane-bounded vesicle			GO:0016023
1371	Os.11346.1.S1_at	LOC_Os02g19820	Os02g0301100	Os02g0301100	4329093				Oryza sativa Japonica Group cDNA clone:J023027A16, full insert sequence	32985383	AK100174					chr02(11596447-11592216)
26126	Os.5593.1.S1_at	LOC_Os01g32380	Os01g0508100	Os01g0508100	4324051											chr01(17766834-17767476)
952	Os.10884.1.S1_at	LOC_Os03g58790	Os03g0802500	Os03g0802500	4334467				Oryza sativa Japonica Group cDNA clone:J023061A01, full insert sequence	32980754	AK070731					chr03(33474904-33477025)
17582	Os.48024.1.A1_x_at	LOC_Os01g19170	Os01g0296200	Os01g0296200	4326721	Os01g0296200	Os01g0296200	Os.78599	CR281835 Oryza sativa library (Han B) Oryza sativa cDNA clone p468f09p3, mRNA sequence	44668401	CR281835					chr01(10829021-10830887)
50604	OsAffx.30673.1.S1_at	LOC_Os10g34730	Os10g0489000	Os10g0489000	4348963											chr10(18474798-18473600)
51048	OsAffx.31049.1.S1_at	LOC_Os11g18870	Os11g0293800	Os11g0293800												chr11(10727467-10729343)
40973	OsAffx.21247.2.S1_s_at	LOC_Os01g36590														chr01(20309340-20303839)
13986	Os.36672.1.S1_at	LOC_Os06g01860	Os06g0107800	Os06g0107800	4339875	Os06g0107800	Os06g0107800	Os.36672	Oryza sativa Japonica Group cDNA clone:001-108-H07, full insert sequence	32972939	AK062921					chr06(484309-483710)
23941	Os.54033.1.S1_at	LOC_Os08g37180	Os08g0476900	Os08g0476900	4345831				Oryza sativa Japonica Group cDNA clone:J033038K22, full insert sequence	32986641	AK101432					chr08(23491818-23489179)
7429	Os.21123.1.S1_at	LOC_Os01g63810	Os01g0856900	Os01g0856900	4324752				Oryza sativa Japonica Group cDNA clone:002-130-D02, full insert sequence	32992779	AK107570					chr01(37020445-37023088)
40198	OsAffx.20211.1.S1_at	LOC_Os10g36580	Os10g0509401	Os10g0509401	9269286											chr10(19497852-19497164)
6788	Os.19608.1.S1_at	LOC_Os09g38130	Os09g0554300	Os09g0554300	4347808	Os09g0554300	Os09g0554300	Os.87882	Oryza sativa Japonica Group cDNA clone:J023062B02, full insert sequence	32980706	AK070682					chr09(21963017-21967741)			cytoplasmic membrane-bounded vesicle///membrane			GO:0016023///GO:0016020
49230	OsAffx.2947.1.S1_at	LOC_Os02g43370	Os02g0649900	Os02g0649900	4330161											chr02(26169101-26164518)		transport///ion transport///iron ion transport///transmembrane transport	plasma membrane///membrane///integral to membrane		GO:0006810///GO:0006811///GO:0006826///GO:0055085	GO:0005886///GO:0016020///GO:0016021
17970	Os.49073.1.S1_at	LOC_Os01g12570														chr01(6914127-6911704)
13994	Os.36708.1.S1_at	LOC_Os07g04960	Os07g0142600	Os07g0142600	4342379				Oryza sativa Japonica Group cDNA clone:001-107-H06, full insert sequence	32972860	AK062842					chr07(2183249-2183999)
28758	Os.6669.1.S1_at	LOC_Os07g40890	Os07g0599900	Os07g0599900	4343815				Oryza sativa Japonica Group cDNA clone:001-105-G06, full insert sequence	32972691	AK062673					chr07(24480956-24480258)
30440	Os.8564.1.S1_at	LOC_Os11g03390	Os11g0127800	Os11g0127800	4349652	Os11g0127800	Os11g0127800	Os.8564	Oryza sativa Japonica Group cDNA clone:006-211-G08, full insert sequence	32969987	AK059969					chr11(1279034-1280763)			plastid			GO:0009536
22334	Os.52646.1.S1_at	LOC_Os05g03640	Os05g0127500	Os05g0127500	4337689				Oryza sativa Japonica Group cDNA clone:J013154G13, full insert sequence	32978535	AK068517					chr05(1568149-1561964)
1714	Os.11682.1.S1_at	LOC_Os01g58640	Os01g0800500	Os01g0800500	4327957				Oryza sativa Japonica Group cDNA clone:J013071K14, full insert sequence	32976661	AK066643					chr01(33896172-33903474)
1577	Os.11561.2.S1_a_at	LOC_Os03g22010	Os03g0339300	Os03g0339300	4332782	Os03g0339300	Os03g0339300	Os.11561	Oryza sativa Japonica Group cDNA clone:006-311-A04, full insert sequence	32971563	AK061545					chr03(12610529-12615884)
2667	Os.12633.1.S1_at	LOC_Os11g26790	Os11g0454300	Os11g0454300	4350454				Oryza sativa dehydrin mRNA, complete cds	6631115	U60097					chr11(14880171-14878878)
17827	Os.4863.2.S1_at	LOC_Os01g44050	Os01g0631200	Os01g0631200	4326671											chr01(25233617-25237121)	methyltransferase activity///transferase activity	porphyrin biosynthetic process///metabolic process///oxidation reduction		GO:0008168///GO:0016740	GO:0006779///GO:0008152///GO:0055114
5325	Os.17356.1.A1_a_at	LOC_Os11g15040	Os11g0256900	Os11g0256900	9266264											chr11(8461442-8463964)	methyltransferase activity///transferase activity			GO:0008168///GO:0016740
25636	Os.55494.1.S1_at	LOC_Os12g05690	Os12g0153200	Os12g0153200	4351528				Oryza sativa Japonica Group cDNA clone:002-140-C09, full insert sequence	32993407	AK108198					chr12(2622107-2621157)
