# Supplementary material for: A Computational Systems Biology Study for Understanding Salt Tolerance Mechanism in Rice
Source: PLoS One. 2013 Jun 7;8(6):e64929. doi: 10.1371/journal.pone.0064929 (PMC3676415; doi:10.1371/journal.pone.0064929)
Supplement: Table S2 — 51 genes in the largest module. (XLS) [file pone.0064929.s002.xls]

## Sheet: Table S2
Table S2: 51 genes in the largest module
TIGR name	Entrenz ID	RAP Gene ID	Probe Set ID	Degree	Genome Position	GO:Function	GO:Process	GO:Component	QTL Mapping
LOC_Os08g42750.1	4346187	Os08g0540400	Os.12642.1.S1_at	32	chr08(27056661-27051487)
LOC_Os01g52640.3	4324727	Os01g0725800	Os.27322.1.S1_x_at	32	chr01(30256707-30262944)				AQEM007
LOC_Os11g47310.1	4351173	Os11g0695800	Os.49804.1.S1_at	31	chr11(27931693-27928015)
LOC_Os04g20680.1	4335352	Os04g0275100	Os.26878.1.S1_at	30	chr04(11565349-11560043)
LOC_Os12g03810.2	4351419	Os12g0132200	Os.10274.4.S1_at	30	chr12(1553888-1559308)			mitochondrion
LOC_Os03g12150.1	4332099	Os03g0221700	Os.15087.1.S1_at	30	chr03(6376128-6379731)
LOC_Os12g02200.2	4351307		Os.1310.1.S1_a_at	30	chr11(632698-629583)
LOC_Os11g35120.1	4350715	Os11g0553500	OsAffx.31304.1.S1_at	30	chr11(20125006-20122967)	nucleotide binding///protein kinase activity///protein serine/threonine kinase activity///ATP binding///kinase activity	protein phosphorylation
LOC_Os11g46860.1	4351157	Os11g0691240	Os.19895.1.S1_at	30	chr11(27596065-27598952)
LOC_Os11g17380.1		Os11g0274300	OsAffx.7132.1.S1_at	30	chr11(9689797-9683008)
LOC_Os12g39630.1	4352660	Os12g0586100	Os.15247.1.S1_s_at	30	chr12(24428455-24424607)
LOC_Os12g02200.1	4351307	Os12g0113500	Os.1310.1.S1_a_at	30	chr11(632698-629583)
LOC_Os11g11780.1	4350110	Os11g0225000	Os.51246.1.S1_at	30	chr11(6534826-6537442)
LOC_Os01g59580.1	4327356	Os01g0810900	OsAffx.985.1.S1_x_at	30	chr01(34464967-34457680)	nucleotide binding///protein kinase activity///protein serine/threonine kinase activity///ATP binding	protein phosphorylation	cytoplasmic membrane-bounded vesicle	AQEM007
LOC_Os06g47530.1	4341900		OsAffx.28152.1.S1_at	30	chr06(28773433-28768507)
LOC_Os01g46720.1	4324179	Os01g0655500	Os.27759.1.S1_at	30	chr01(26610755-26617660)				AQEM007
LOC_Os11g45280.2			OsAffx.19386.1.S1_at	24	chr11(26927706-26934995)
LOC_Os11g45280.1			OsAffx.19386.1.S1_at	24	chr11(26927706-26934995)
LOC_Os02g02780.1	4328109	Os02g0120100	Os.26226.1.S1_at	24	chr02(1056830-1050786)
LOC_Os09g29510.1	4347337		OsAffx.30080.1.S1_at	23	chr09(17953034-17948935)
LOC_Os10g34220.1		Os10g0483400	Os.46662.2.S1_s_at	23	chr10(18186683-18191109)	nucleotide binding///protein kinase activity///protein serine/threonine kinase activity///ATP binding	protein phosphorylation
LOC_Os10g09700.1			OsAffx.20682.1.S1_at	23	chr10(5258692-5261784)
LOC_Os10g05400.1			OsAffx.30295.1.S1_at	23	chr10(2661288-2663240)
LOC_Os05g25430.1	4338402	Os05g0318600	Os.53753.1.S1_at	23	chr05(14731620-14727235)
LOC_Os07g12240.1			OsAffx.28409.1.S1_at	20	chr07(6855622-6856185)
LOC_Os02g50060.1	4330639	Os02g0733500	Os.55658.1.S1_at	20	chr02(30575000-30573939)
LOC_Os09g15950.1		Os09g0328600	OsAffx.17724.1.S1_at	20	chr09(9750520-9741900)
LOC_Os05g06920.1	4337890	Os05g0161500	Os.16903.1.A1_at	20	chr05(3626371-3629109)
LOC_Os07g43810.1	4344001	Os07g0631900	Os.14271.1.S1_at	18	chr07(26210751-26213029)
LOC_Os03g46770.1		Os03g0670700	Os.49519.1.S1_at	18	chr03(30422417-30423155)
LOC_Os05g42250.1	4339240	Os05g0502000	OsAffx.23819.2.S1_x_at	16	chr05(24649388-24654162)
LOC_Os12g38750.1	4352612	Os12g0576600	Os.49226.1.S1_at	8	chr12(23775312-23771605)
LOC_Os12g38750.2	4352612		Os.49226.1.S1_at	8	chr12(23775312-23771605)
LOC_Os03g10640.1	4331984	Os03g0203700	Os.50449.1.S1_at	5	chr03(5432906-5439327)			membrane
LOC_Os09g14450.1		Os09g0313600	OsAffx.6270.1.S1_at	4	chr09(8536184-8540653)
LOC_Os01g70840.2	4326787		Os.33625.2.S1_at	4	chr01(41003020-41001391)				AQEM001
LOC_Os01g70840.1	4326787	Os01g0934700	Os.33625.2.S1_at	4	chr01(41003020-41001391)				AQEM001
LOC_Os12g24320.1	4352116	Os12g0431100	Os.51787.1.S1_at	3	chr12(13876481-13878863)
LOC_Os07g09420.1	4342626	Os07g0192000	Os.10872.1.S1_at	3	chr07(4968374-4970157)
LOC_Os03g58790.1	4334467	Os03g0802500	Os.10884.1.S1_at	3	chr03(33474904-33477025)
LOC_Os01g41200.1			Os.10535.1.S1_at	3	chr01(23323421-23324252)				AQEM007
LOC_Os10g38870.1	4349216	Os10g0532300	Os.34841.1.S1_at	3	chr10(20632006-20630562)
LOC_Os01g61070.1	4327517	Os01g0826000	Os.6864.1.S1_at	3	chr01(35331662-35332461)				AQEM002
LOC_Os11g34460.1	4350698	Os11g0547000	Os.52157.1.S1_x_at	3	chr11(19721249-19716399)	signal transducer activity///receptor activity///protein binding///photoreceptor activity	regulation of transcription, DNA-dependent///signal transduction///protein-chromophore linkage///rhythmic process///response to stimulus	nucleus
LOC_Os02g43920.1	4330199	Os06g0679100	Os.22624.1.A1_at	2	chr02(26505239-26509976)
LOC_Os12g03822.2	4351421	Os12g0132400	Os.49735.1.S1_x_at	2	chr12(1565512-1561101)
LOC_Os02g50690.1	4330677	Os02g0740400	Os.23154.2.S1_at	2	chr02(30961730-30959713)
LOC_Os06g06400.1	4340191	Os06g0158500	Os.33082.1.S1_at	1	chr06(2989868-2984095)
LOC_Os11g04010.1	4349702	Os11g0134700	Os.7189.1.S1_at	1	chr11(1617301-1615649)
LOC_Os04g59130.1	4337480	Os04g0687900	Os.19114.1.S1_at	1	chr04(34991027-34994680)
LOC_Os03g63330.1	4334794	Os03g0850400	Os.27606.1.S1_at	1	chr03(35782916-35788365)
