# Supplementary material for: A Computational Systems Biology Study for Understanding Salt Tolerance Mechanism in Rice
Source: PLoS One. 2013 Jun 7;8(6):e64929. doi: 10.1371/journal.pone.0064929 (PMC3676415; doi:10.1371/journal.pone.0064929)
Supplement: Table S3 — Motif of the largest module discovered by PLACE database. (XLS) [file pone.0064929.s003.xls]

## Sheet: Table S3
Table S3: Motif of the largest discovered by PLACE database
	Motif of Chosen genes	Motif of PLACE database	Match	MatchPos	MatchIC	NormIC	Score
Motif1	CGCCCCCGCCCCCCCCCCCTCCGCCTCGC	AGCCGCC	CGCC	4	4	0.571	2.286
Motif2	GCGCGCCGGCGGCGGGGGGGGCGGGGGCGGCGGGGGGGGCG	ATTCGCGC	GCGC	4	4	0.5	2
Motif3	CTTCTCTTCTCTCTCTTCTCC	TCTCTCTCT	TCTCTCTCT	9	9	1	9
Note: Only Motif3 validated by the motifs from PLACE database
