# Supplementary material for: A Computational Systems Biology Study for Understanding Salt Tolerance Mechanism in Rice
Source: PLoS One. 2013 Jun 7;8(6):e64929. doi: 10.1371/journal.pone.0064929 (PMC3676415; doi:10.1371/journal.pone.0064929)
Supplement: Table S4 — Chi-Square test on the validated motif of the largest module. (XLS) [file pone.0064929.s004.xls]

## Sheet: Table S4
Table S4: Chi-Square test on the validated motif of the largest module
Motif No	Motif	Hit in phosphorylation module	Miss hit in phosphorylation module	Hit in Arbitrary Set	Miss hit in Arbitray Set	Chi-Square test P-value
1	CGCCCCCGCCCCCCCCCCCTCCGCCTCGC	38	13	350	157	0.0527
2	GCGCGCCGGCGGCGGGGGGGGCGGGGGCGGCGGGGGGGGCG	29	22	361	146	1.9242e-06
3	CTTCTCTTCTCTCTCTTCTCC	46	5	368	139	4.7162e-13
